# Supplementary material for: Development of a Novel Typing Scheme Based on the Genetic Diversity of Heme/Hemin Uptake System Hmu in Klebsiella pneumoniae Species Complex
Source: Microbiol Spectr. 2023 Feb 14;11(2):e01062-22. doi: 10.1128/spectrum.01062-22 (PMC10101058; doi:10.1128/spectrum.01062-22)
Supplement: Supplemental file 1 — Table S1. Download spectrum.01062-22-s0002.xls, XLS file, 0.1 MB [file spectrum.01062-22-s0002.xls]

## Sheet: Table S1
Sample.ID	hmuR	hmuS	hmuT	hmuU	hmuV	hmST
EuSCAPE_ES245	1	1	1	1	1	hmST1
ZKP115	1	1	1	1	377	hmST2
ZKP83	1	1	1	1	379	hmST3
EuSCAPE_DE003	1	1	1	90	1	hmST4
EuSCAPE_IT093	1	1	1	128	1	hmST5
ERS838971	1	1	70	1	1	hmST6
D8	1	431	1	1	1	hmST7
ERS381053	2	2	2	2	2	hmST8
ERS381210	2	2	2	2	61	hmST9
ERS839031	2	2	2	2	79	hmST10
EuSCAPE_IT070	2	2	2	2	131	hmST11
EuSCAPE_FR020	2	2	2	107	2	hmST12
EuSCAPE_HR091	2	2	2	113	2	hmST13
EuSCAPE_PT070	2	2	2	136	2	hmST14
EuSCAPE_SC031	2	2	2	140	2	hmST15
EuSCAPE_SI014	2	2	142	2	2	hmST16
SRRSH3	2	8	8	2	2	hmST17
ZKP181	2	8	8	2	169	hmST18
SRRSH5	2	8	8	249	2	hmST19
ZKP198	2	8	8	391	2	hmST20
EuSCAPE_CZ016	2	90	2	2	2	hmST21
EuSCAPE_DE016	2	92	2	2	2	hmST22
EuSCAPE_HU017	2	112	2	2	2	hmST23
EuSCAPE_IT335	2	126	2	2	2	hmST24
EuSCAPE_PL003	2	132	2	2	2	hmST25
EuSCAPE_TR199	2	151	2	2	2	hmST26
EuSCAPE_UK100	2	157	2	2	2	hmST27
ERS381002	3	3	3	3	3	hmST28
EuSCAPE_ES191	3	39	3	3	3	hmST29
EuSCAPE_PL015	3	39	3	3	135	hmST30
ERS381268	3	39	66	3	3	hmST31
EuSCAPE_RO114	3	140	13	1	3	hmST32
ERS380922	4	4	4	4	4	hmST33
B10	4	17	6	4	4	hmST34
ZKP30	4	423	6	4	4	hmST35
ZKP61	4	425	6	4	4	hmST36
EuSCAPE_ES063	5	5	5	5	5	hmST37
EuSCAPE_ES204	5	5	5	62	5	hmST38
EuSCAPE_ES108	6	6	6	6	6	hmST39
EuSCAPE_PT082	6	6	6	12	6	hmST40
ERS381204	6	6	6	57	6	hmST41
EuSCAPE_GR092	6	6	6	111	6	hmST42
ERS380931	7	7	7	7	7	hmST43
EuSCAPE_ES141	8	8	8	8	8	hmST44
C4	9	7	7	8	9	hmST45
ERS381049	9	9	9	9	9	hmST46
EuSCAPE_RO041	9	9	9	9	136	hmST47
EuSCAPE_FR056	9	9	9	44	116	hmST48
EuSCAPE_RO024	9	9	137	9	9	hmST49
ERS380940	10	10	10	10	10	hmST50
ERS380941	11	11	11	11	11	hmST51
ERS380947	12	12	12	13	4	hmST52
EuSCAPE_IT237	13	13	13	14	12	hmST53
EuSCAPE_IT031	13	120	13	17	12	hmST54
EuSCAPE_HR030	14	14	14	7	7	hmST55
ERS380952	14	14	14	7	13	hmST56
EuSCAPE_EE012	14	14	14	7	105	hmST57
EuSCAPE_ES235	15	15	15	15	14	hmST58
EuSCAPE_TR271	15	15	15	15	147	hmST59
ZKP124	15	20	18	14	15	hmST60
EuSCAPE_IT163	15	91	127	3	123	hmST61
ERS380954	16	16	16	16	15	hmST62
ERS381038	17	17	17	17	12	hmST63
ERS381177	17	53	17	17	12	hmST64
EuSCAPE_RS054	17	141	17	17	12	hmST65
ERS381043	18	18	18	8	16	hmST66
EuSCAPE_ES232	18	18	18	8	110	hmST67
ERS381080	18	43	18	8	16	hmST68
EuSCAPE_TR043	18	118	18	143	81	hmST69
ERS380965	19	19	19	18	17	hmST70
D12	19	22	20	1	17	hmST71
ZKP9	19	87	84	77	83	hmST72
ZKP17	19	305	20	1	17	hmST73
ERS380969	20	18	20	8	18	hmST74
E8	20	20	18	14	15	hmST75
SRRSH64	20	20	18	266	15	hmST76
ERS380976	21	20	21	19	19	hmST77
ERS380977	22	21	22	20	20	hmST78
EuSCAPE_IT255	23	13	13	59	63	hmST79
ERS380978	23	22	23	21	21	hmST80
B6	24	11	22	8	9	hmST81
ZKP43	24	11	22	8	381	hmST82
ERS381054	24	23	24	22	22	hmST83
EuSCAPE_ES281	24	23	38	36	37	hmST84
ERS380980	25	24	25	23	23	hmST85
EuSCAPE_GR080	25	24	25	23	120	hmST86
F10	26	23	21	1	21	hmST87
EuSCAPE_IE009	26	25	26	22	22	hmST88
EuSCAPE_TR176	26	110	26	22	22	hmST89
EuSCAPE_GR153	26	110	26	112	22	hmST90
ERS380988	27	26	12	24	24	hmST91
ERS381050	28	12	12	13	4	hmST92
EuSCAPE_ES246	28	12	12	13	29	hmST93
EuSCAPE_IT019	28	12	12	13	49	hmST94
EuSCAPE_TR100	28	12	12	13	142	hmST95
EuSCAPE_TR158	28	12	12	13	143	hmST96
ERS381267	28	12	12	63	4	hmST97
EuSCAPE_GR046	28	12	113	13	4	hmST98
EuSCAPE_IT050	28	121	12	13	4	hmST99
EuSCAPE_UK136	28	159	12	13	150	hmST100
ERS380993	29	27	27	25	25	hmST101
ERS380995	30	28	28	26	26	hmST102
ERS381035	31	1	1	1	1	hmST103
ERS380999	32	29	29	27	27	hmST104
ERS381000	33	30	30	9	28	hmST105
EuSCAPE_UK106	33	35	85	76	57	hmST106
EuSCAPE_GR163	33	39	3	3	101	hmST107
EuSCAPE_AT020	33	82	84	75	86	hmST108
ERS381014	34	31	31	28	30	hmST109
F8	35	31	33	24	31	hmST110
EuSCAPE_HR028	35	32	32	29	31	hmST111
ERS381019	36	33	33	30	32	hmST112
ERS381020	37	34	34	31	33	hmST113
EuSCAPE_ES081	38	35	3	32	7	hmST114
EuSCAPE_TR265	38	35	3	32	146	hmST115
EuSCAPE_ES146	38	35	3	101	7	hmST116
EuSCAPE_BE062	38	35	89	32	7	hmST117
EuSCAPE_DK002	38	35	96	94	103	hmST118
EuSCAPE_FR013	38	35	96	106	7	hmST119
EuSCAPE_IT211	38	48	69	86	96	hmST120
ERS381026	39	36	35	33	34	hmST121
ERS381036	40	1	1	1	1	hmST122
B8	40	45	46	32	36	hmST123
ZKP156	40	417	46	32	36	hmST124
ERS381028	41	36	36	34	35	hmST125
ERS381047	42	26	37	35	36	hmST126
ZKP151	42	52	49	34	38	hmST127
ERS381044	43	37	39	37	38	hmST128
EuSCAPE_FR019	43	39	86	76	114	hmST129
EuSCAPE_MT008	43	130	39	37	38	hmST130
ERS381058	44	38	40	38	39	hmST131
ERS381067	45	8	41	39	40	hmST132
EuSCAPE_GR118	45	8	59	39	40	hmST133
ZKP186	45	126	56	37	378	hmST134
ERS381068	46	39	42	40	41	hmST135
EuSCAPE_FR029	47	40	43	37	7	hmST136
EuSCAPE_UK083	47	155	43	37	7	hmST137
EuSCAPE_ES182	48	41	44	37	42	hmST138
EuSCAPE_ES290	48	41	44	105	42	hmST139
EuSCAPE_IT006	48	41	44	123	42	hmST140
EuSCAPE_MT010	48	131	44	37	42	hmST141
ERS381079	49	42	45	41	43	hmST142
EuSCAPE_GR131	49	109	44	37	42	hmST143
ERS381083	50	44	46	42	44	hmST144
ERS381257	51	45	47	43	45	hmST145
ERS381098	52	44	3	44	46	hmST146
ERS381103	53	46	48	45	47	hmST147
EuSCAPE_ES243	54	47	24	22	48	hmST148
EuSCAPE_FR011	54	101	24	22	48	hmST149
ERS381110	55	48	49	41	4	hmST150
EuSCAPE_DK018	56	49	30	46	50	hmST151
EuSCAPE_IT045	56	49	30	126	50	hmST152
ERS381146	57	50	50	47	51	hmST153
ERS381149	58	51	51	48	7	hmST154
EuSCAPE_IE040	58	85	3	81	75	hmST155
EuSCAPE_HU051	58	85	3	81	91	hmST156
D7	59	11	11	50	4	hmST157
ERS381152	59	52	52	49	4	hmST158
EuSCAPE_LU007	59	129	107	13	4	hmST159
EuSCAPE_HU065	60	12	53	8	52	hmST160
ZKP74	60	59	58	51	53	hmST161
ZKP176	60	429	58	51	53	hmST162
EuSCAPE_DE015	61	39	3	50	3	hmST163
EuSCAPE_IT153	61	39	54	50	3	hmST164
ERS381201	61	61	62	56	59	hmST165
EuSCAPE_TR255	61	152	3	50	3	hmST166
EuSCAPE_MT019	62	54	55	51	53	hmST167
C10	63	1	1	1	1	hmST168
EuSCAPE_GR060	63	39	56	52	54	hmST169
ERS381256	63	65	56	44	67	hmST170
EuSCAPE_IT200	64	55	57	44	55	hmST171
EuSCAPE_IT018	64	55	57	124	55	hmST172
EuSCAPE_ES220	64	55	103	44	55	hmST173
ZKP32	64	70	43	53	55	hmST174
EuSCAPE_HU062	64	113	118	3	22	hmST175
ERS381189	65	56	58	3	13	hmST176
ERS381193	66	57	60	53	56	hmST177
ERS381247	67	58	61	54	57	hmST178
EuSCAPE_ES200	67	58	61	54	108	hmST179
ERS381196	68	59	7	55	58	hmST180
EuSCAPE_BE085	69	26	12	24	24	hmST181
ERS381199	69	60	12	24	24	hmST182
EuSCAPE_ES192	70	62	3	58	60	hmST183
EuSCAPE_ES286	71	39	63	3	62	hmST184
ERS381228	72	63	12	60	64	hmST185
EuSCAPE_ES137	73	21	22	20	20	hmST186
EuSCAPE_ES050	73	21	22	98	20	hmST187
EuSCAPE_FR039	73	21	108	20	20	hmST188
ZKP136	73	194	37	49	162	hmST189
EuSCAPE_ES117	74	32	64	61	65	hmST190
EuSCAPE_IT041	75	64	65	41	66	hmST191
ERS381260	76	66	12	37	68	hmST192
ERS381270	77	5	5	62	5	hmST193
ERS381275	78	67	12	64	69	hmST194
ERS381276	79	31	67	65	6	hmST195
ERS381279	80	68	68	66	7	hmST196
EuSCAPE_ES128	81	8	12	44	70	hmST197
EuSCAPE_GR145	82	13	13	17	12	hmST198
EuSCAPE_ES142	82	13	13	17	71	hmST199
EuSCAPE_PT034	82	13	13	135	12	hmST200
EuSCAPE_GR043	82	13	112	17	12	hmST201
EuSCAPE_TR197	82	150	13	17	71	hmST202
EuSCAPE_UK099	82	156	13	17	12	hmST203
ERS838938	83	15	15	15	14	hmST204
ZKP143	83	62	61	55	58	hmST205
ZKP154	83	62	61	71	58	hmST206
ZKP52	83	418	61	55	58	hmST207
ERS838939	84	2	2	2	2	hmST208
ERS838943	85	69	69	3	72	hmST209
EuSCAPE_EE015	86	13	13	17	12	hmST210
ERS838961	87	70	15	15	14	hmST211
EuSCAPE_BU020	87	70	15	87	14	hmST212
EuSCAPE_CZ012	87	89	6	88	98	hmST213
EuSCAPE_PL013	87	89	6	88	134	hmST214
EuSCAPE_IT059	87	89	6	127	98	hmST215
EuSCAPE_DE046	87	89	94	3	57	hmST216
EuSCAPE_DE081	87	89	95	88	98	hmST217
ERS838993	88	71	71	67	73	hmST218
ERS839013	89	50	50	47	51	hmST219
EuSCAPE_UK067	90	26	72	25	3	hmST220
ERS839001	90	26	72	25	74	hmST221
EuSCAPE_TR215	90	26	72	25	145	hmST222
EuSCAPE_UK062	90	26	72	147	3	hmST223
EuSCAPE_IL068	90	87	3	50	3	hmST224
EuSCAPE_TR031	90	146	72	25	74	hmST225
ERS839006	91	72	73	68	75	hmST226
ERS839007	92	73	30	3	76	hmST227
ERS839015	93	1	74	1	77	hmST228
ERS839023	94	74	75	3	75	hmST229
ERS839024	95	75	3	44	46	hmST230
ERS839025	96	39	76	69	78	hmST231
ERS839033	97	76	77	70	80	hmST232
F6	98	39	89	50	246	hmST233
ERS839038	98	77	78	9	81	hmST234
ZKP165	98	428	89	50	246	hmST235
ERS839042	99	78	79	71	82	hmST236
ERS839046	100	79	80	72	83	hmST237
EuSCAPE_HR012	101	39	56	52	54	hmST238
ERS839050	101	39	56	52	84	hmST239
EuSCAPE_HR026	102	80	81	3	13	hmST240
EuSCAPE_BE042	102	80	81	3	92	hmST241
EuSCAPE_RO013	102	136	38	36	37	hmST242
EuSCAPE_LT008	103	81	82	73	85	hmST243
EuSCAPE_ES267	104	39	3	50	3	hmST244
EuSCAPE_GR009	104	39	110	50	3	hmST245
EuSCAPE_AT016	105	47	83	74	77	hmST246
EuSCAPE_AT019	106	12	12	13	49	hmST247
EuSCAPE_AT021	107	62	3	58	60	hmST248
EuSCAPE_AT030	108	35	85	76	57	hmST249
EuSCAPE_BE003	109	39	86	77	87	hmST250
EuSCAPE_BE021	110	64	65	41	66	hmST251
EuSCAPE_BE022	111	83	17	79	89	hmST252
EuSCAPE_BE024	112	84	87	80	90	hmST253
EuSCAPE_BE046	113	74	12	82	93	hmST254
EuSCAPE_BE048	114	86	88	83	94	hmST255
EuSCAPE_PL047	115	4	4	84	4	hmST256
EuSCAPE_IT147	116	39	86	85	7	hmST257
EuSCAPE_BE104	117	74	59	76	95	hmST258
ZKP167	117	170	64	48	63	hmST259
EuSCAPE_BE108	118	59	3	37	42	hmST260
EuSCAPE_BE122	119	87	3	50	3	hmST261
EuSCAPE_ES288	120	88	90	1	97	hmST262
EuSCAPE_IL061	120	88	90	1	128	hmST263
EuSCAPE_CZ018	121	15	15	15	14	hmST264
ZKP53	121	39	68	65	68	hmST265
EuSCAPE_HU001	122	39	91	89	99	hmST266
EuSCAPE_GR114	123	91	92	15	100	hmST267
EuSCAPE_IT245	123	91	130	15	100	hmST268
EuSCAPE_PL056	124	9	9	9	9	hmST269
EuSCAPE_DE045	125	93	93	91	101	hmST270
EuSCAPE_DE075	126	12	12	36	37	hmST271
EuSCAPE_ES086	126	12	53	8	52	hmST272
EuSCAPE_GR101	127	12	12	92	102	hmST273
EuSCAPE_DE082	128	94	14	93	63	hmST274
EuSCAPE_ES208	128	94	14	103	63	hmST275
EuSCAPE_DK005	129	39	3	95	4	hmST276
EuSCAPE_DK006	130	39	97	96	104	hmST277
EuSCAPE_DK011	130	39	99	96	104	hmST278
EuSCAPE_IL019	130	39	99	118	104	hmST279
EuSCAPE_DK007	131	95	98	97	96	hmST280
EuSCAPE_DK017	132	35	3	44	30	hmST281
ZKP127	132	109	62	59	106	hmST282
EuSCAPE_EE007	133	96	69	3	72	hmST283
EuSCAPE_EE009	134	2	2	2	2	hmST284
EuSCAPE_EE022	135	8	8	8	8	hmST285
EuSCAPE_ES069	136	8	8	8	8	hmST286
ZKP106	136	110	49	105	108	hmST287
EuSCAPE_ES076	137	35	3	32	7	hmST288
ZKP119	137	111	49	8	60	hmST289
EuSCAPE_ES106	138	12	12	13	4	hmST290
EuSCAPE_ES120	139	2	2	2	2	hmST291
EuSCAPE_ES124	140	41	100	99	106	hmST292
EuSCAPE_ES135	141	91	101	100	107	hmST293
EuSCAPE_ES136	142	39	99	96	104	hmST294
EuSCAPE_ES205	143	15	15	15	14	hmST295
EuSCAPE_ES207	144	15	51	102	42	hmST296
EuSCAPE_ES214	145	48	69	86	96	hmST297
EuSCAPE_ES222	146	12	102	24	109	hmST298
EuSCAPE_ES241	147	97	104	1	111	hmST299
EuSCAPE_ES244	148	98	105	44	30	hmST300
EuSCAPE_ES258	149	99	106	104	22	hmST301
EuSCAPE_ES275	150	100	12	76	112	hmST302
EuSCAPE_FR007	151	35	3	32	7	hmST303
EuSCAPE_UK137	152	77	57	44	55	hmST304
EuSCAPE_FR017	152	102	78	44	113	hmST305
EuSCAPE_FR036	153	39	107	13	115	hmST306
EuSCAPE_GR004	154	103	109	41	23	hmST307
EuSCAPE_GR015	155	15	15	15	14	hmST308
EuSCAPE_GR021	156	104	111	108	117	hmST309
EuSCAPE_GR047	157	82	84	109	4	hmST310
EuSCAPE_RS109	157	142	84	109	4	hmST311
EuSCAPE_GR064	158	105	114	110	118	hmST312
EuSCAPE_GR065	159	1	1	1	3	hmST313
SRRSH14	159	119	43	48	63	hmST314
EuSCAPE_GR079	160	106	75	3	119	hmST315
EuSCAPE_GR112	161	107	116	15	22	hmST316
EuSCAPE_GR120	162	108	3	24	121	hmST317
EuSCAPE_GR142	163	8	117	13	122	hmST318
EuSCAPE_GR159	164	62	3	58	60	hmST319
EuSCAPE_HR029	165	1	1	1	1	hmST320
ZKP199	165	94	94	80	92	hmST321
ZKP205	165	94	94	392	92	hmST322
EuSCAPE_HR052	166	2	2	2	2	hmST323
EuSCAPE_HR058	167	35	3	32	7	hmST324
EuSCAPE_HR077	168	9	9	44	46	hmST325
EuSCAPE_HR081	169	111	63	3	123	hmST326
EuSCAPE_HR094	170	12	12	13	49	hmST327
EuSCAPE_IT362	171	74	75	3	119	hmST328
EuSCAPE_HU037	171	106	75	3	119	hmST329
EuSCAPE_IT225	171	123	75	3	119	hmST330
EuSCAPE_HU049	172	113	118	3	22	hmST331
EuSCAPE_IE010	173	39	119	50	3	hmST332
EuSCAPE_IE013	174	114	120	114	124	hmST333
EuSCAPE_IL001	175	115	121	115	125	hmST334
EuSCAPE_IL005	176	77	51	116	7	hmST335
EuSCAPE_IL007	177	82	84	117	6	hmST336
EuSCAPE_IL017	178	48	122	86	96	hmST337
EuSCAPE_PT006	179	14	14	119	126	hmST338
ZKP5	179	139	72	140	38	hmST339
EuSCAPE_IL036	180	116	123	52	54	hmST340
EuSCAPE_IL038	181	13	13	17	12	hmST341
EuSCAPE_IL046	182	117	44	120	127	hmST342
EuSCAPE_IT221	183	118	18	121	16	hmST343
EuSCAPE_IL055	184	31	67	28	4	hmST344
EuSCAPE_IL065	185	119	22	122	129	hmST345
EuSCAPE_IT010	186	7	7	7	7	hmST346
EuSCAPE_IT033	187	91	124	3	7	hmST347
EuSCAPE_IT037	188	66	125	125	130	hmST348
EuSCAPE_IT065	189	41	44	37	42	hmST349
EuSCAPE_IT129	190	91	126	129	94	hmST350
EuSCAPE_IT149	191	122	69	3	72	hmST351
EuSCAPE_IT213	192	26	24	130	102	hmST352
EuSCAPE_IT217	193	81	128	73	85	hmST353
EuSCAPE_IT219	194	48	129	48	7	hmST354
EuSCAPE_LU010	194	48	134	133	7	hmST355
EuSCAPE_IT223	195	109	30	131	100	hmST356
EuSCAPE_IT259	196	124	131	132	75	hmST357
EuSCAPE_IT273	197	125	63	3	62	hmST358
EuSCAPE_IT291	198	82	84	109	4	hmST359
EuSCAPE_IT313	199	15	27	15	14	hmST360
ZKP170	199	85	49	390	82	hmST361
EuSCAPE_IT350	200	15	132	99	132	hmST362
EuSCAPE_IT373	201	127	30	46	133	hmST363
EuSCAPE_IT379	202	18	18	8	16	hmST364
EuSCAPE_IT397	203	12	12	13	4	hmST365
EuSCAPE_LU004	204	128	133	41	65	hmST366
EuSCAPE_ME008	205	26	72	25	74	hmST367
EuSCAPE_ME006	206	6	6	6	6	hmST368
EuSCAPE_PL022	207	133	135	134	9	hmST369
EuSCAPE_PL039	208	2	2	2	2	hmST370
EuSCAPE_PL057	209	2	2	2	2	hmST371
EuSCAPE_PT074	210	134	136	28	13	hmST372
EuSCAPE_PT083	211	86	3	137	3	hmST373
EuSCAPE_PT098	212	69	69	3	72	hmST374
EuSCAPE_RO008	213	135	14	7	7	hmST375
EuSCAPE_RO030	214	59	138	138	75	hmST376
EuSCAPE_RO072	215	137	3	24	137	hmST377
EuSCAPE_RO079	216	138	139	76	138	hmST378
ZKP122	216	195	165	397	57	hmST379
EuSCAPE_RO092	217	25	26	22	22	hmST380
EuSCAPE_RO094	218	139	140	37	139	hmST381
EuSCAPE_RS061	219	2	2	2	2	hmST382
EuSCAPE_TR303	219	2	146	2	2	hmST383
EuSCAPE_RS110	220	143	141	139	140	hmST384
EuSCAPE_SI015	221	93	93	3	101	hmST385
EuSCAPE_SI026	222	1	1	1	141	hmST386
EuSCAPE_TR042	223	111	63	141	13	hmST387
EuSCAPE_SK032	223	144	63	141	13	hmST388
EuSCAPE_SK045	224	18	143	36	37	hmST389
EuSCAPE_TR011	225	18	18	8	16	hmST390
EuSCAPE_TR014	226	145	4	84	4	hmST391
A7	227	70	165	14	11	hmST392
EuSCAPE_TR037	227	147	144	44	55	hmST393
EuSCAPE_TR065	228	148	145	144	102	hmST394
EuSCAPE_TR075	229	21	22	20	20	hmST395
EuSCAPE_TR076	230	24	25	23	23	hmST396
EuSCAPE_TR080	231	26	12	3	13	hmST397
EuSCAPE_TR081	232	41	44	123	42	hmST398
EuSCAPE_TR094	233	149	30	81	13	hmST399
EuSCAPE_TR151	234	31	67	65	6	hmST400
EuSCAPE_TR159	235	39	42	40	144	hmST401
EuSCAPE_TR213	236	39	3	50	3	hmST402
EuSCAPE_TR305	237	39	147	145	13	hmST403
EuSCAPE_TR306	238	8	12	92	102	hmST404
EuSCAPE_UK002	239	127	30	46	133	hmST405
EuSCAPE_UK090	239	127	30	46	149	hmST406
EuSCAPE_UK013	240	153	148	25	148	hmST407
EuSCAPE_UK029	241	154	30	146	28	hmST408
EuSCAPE_UK082	242	73	17	148	121	hmST409
EuSCAPE_UK101	243	158	149	149	4	hmST410
ZKP88	262	190	6	187	192	hmST411
C1	275	46	167	192	166	hmST412
ZKP60	277	203	190	193	70	hmST413
F2	277	302	190	193	286	hmST414
ZKP37	279	201	39	194	62	hmST415
ZKP177	293	76	183	183	387	hmST416
ZKP10	332	118	197	205	206	hmST417
SRRSH9	383	46	167	192	166	hmST418
ZKP75	394	102	366	31	383	hmST419
ZKP180	428	64	266	399	388	hmST420
ZKP12	430	304	268	300	77	hmST421
ZKP3	433	307	112	45	4	hmST422
ZKP4	434	308	269	301	290	hmST423
ZKP195	438	52	49	34	38	hmST424
D6	541	39	331	6	345	hmST425
ZKP7	601	184	367	388	46	hmST426
ZKP35	603	70	347	369	357	hmST427
ZKP103	604	48	9	389	221	hmST428
ZKP169	605	11	22	8	9	hmST429
ZKP173	606	26	25	20	316	hmST430
ZKP21	610	198	187	395	195	hmST431
ZKP56	611	1	1	1	1	hmST432
ZKP57	612	424	39	60	62	hmST433
ZKP58	613	17	371	60	382	hmST434
ZKP67	615	426	63	396	104	hmST435
ZKP108	616	1	1	1	1	hmST436
ZKP111	617	128	33	132	128	hmST437
ZKP118	618	39	300	259	384	hmST438
ZKP123	619	1	1	1	1	hmST439
ZKP147	620	48	372	393	385	hmST440
B5	621	17	6	4	4	hmST441
ZKP174	623	365	72	80	96	hmST442
ZKP206	625	11	22	8	9	hmST443
F7	626	23	21	1	21	hmST444
F11	628	7	7	8	9	hmST445
ZKP161	684	352	373	423	416	hmST446

## Sheet: note
This is a table about all allelic profiles of hmuRSTUV sequences identified in the study genomes. A total of 446 hmSTs were identified. All the hmuRSTUV allelic sequences could be downloaded from Ridom website (https://www.cgmlst.org/ncs/schema/). Hypervirulent KP NTUH-K2044 (accession no. NC_012731.1) was used as a refrence genome. The locus tag for hmuR, hmuS, hmuT, hmuU and hmuV were KP1_RS203…
