# Supplementary material for: Development of a Novel Typing Scheme Based on the Genetic Diversity of Heme/Hemin Uptake System Hmu in Klebsiella pneumoniae Species Complex
Source: Microbiol Spectr. 2023 Feb 14;11(2):e01062-22. doi: 10.1128/spectrum.01062-22 (PMC10101058; doi:10.1128/spectrum.01062-22)
Supplement: Supplemental file 2 — Table S2. Download spectrum.01062-22-s0003.xls, XLS file, 0.4 MB [file spectrum.01062-22-s0003.xls]

## Sheet: Table S2
displayname	year	sample type	country	project_accession	epidemiological context (predicted)
ERS380911	2001	Blood	UK	PRJEB5065
ERS380918	2001	Blood	UK	PRJEB5065
ERS380920	2001	Blood	UK	PRJEB5065
ERS380921	2001	Blood	UK	PRJEB5065
ERS380922	2001	Blood	UK	PRJEB5065
ERS380923	2001	Blood	UK	PRJEB5065
ERS380924	2001	Blood	UK	PRJEB5065
ERS380927	2002	Blood	UK	PRJEB5065
ERS380928	2002	Blood	UK	PRJEB5065
ERS380929	2002	Blood	UK	PRJEB5065
ERS380930	2002	Blood	UK	PRJEB5065
ERS380931	2002	Blood	UK	PRJEB5065
ERS380932	2002	Blood	UK	PRJEB5065
ERS380938	2002	Blood	UK	PRJEB5065
ERS380940	2002	Blood	UK	PRJEB5065
ERS380941	2002	Blood	UK	PRJEB5065
ERS380944	2002	Blood	UK	PRJEB5065
ERS380947	2002	Blood	UK	PRJEB5065
ERS380948	2002	Blood	UK	PRJEB5065
ERS380952	2002	Blood	UK	PRJEB5065
ERS380953	2002	Blood	UK	PRJEB5065
ERS380954	2002	Blood	UK	PRJEB5065
ERS380958	2003	Blood	UK	PRJEB5065
ERS380959	2003	Blood	UK	PRJEB5065
ERS380964	2003	Blood	UK	PRJEB5065
ERS380965	2003	Blood	UK	PRJEB5065
ERS380966	2003	Blood	UK	PRJEB5065
ERS380969	2003	Blood	UK	PRJEB5065
ERS380971	2003	Blood	UK	PRJEB5065
ERS380972	2003	Blood	UK	PRJEB5065
ERS380976	2003	Blood	UK	PRJEB5065
ERS380977	2003	Blood	UK	PRJEB5065
ERS380978	2003	Blood	UK	PRJEB5065
ERS380979	2003	Blood	UK	PRJEB5065
ERS380980	2003	Blood	UK	PRJEB5065
ERS380981	2003	Blood	UK	PRJEB5065
ERS380982	2004	Blood	UK	PRJEB5065
ERS380988	2004	Blood	UK	PRJEB5065
ERS380989	2004	Blood	UK	PRJEB5065
ERS380990	2004	Blood	UK	PRJEB5065
ERS380991	2004	Blood	UK	PRJEB5065
ERS380993	2004	Blood	UK	PRJEB5065
ERS380994	2004	Blood	UK	PRJEB5065
ERS380995	2004	Blood	UK	PRJEB5065
ERS380997	2004	Blood	UK	PRJEB5065
ERS380998	2004	Blood	UK	PRJEB5065
ERS380999	2002	Blood	UK	PRJEB5065
ERS381000	2002	Blood	UK	PRJEB5065
ERS381001	2003	Blood	UK	PRJEB5065
ERS381002	2003	Blood	UK	PRJEB5065
ERS381004	2004	Blood	UK	PRJEB5065
ERS381006	2003	Blood	UK	PRJEB5065
ERS381007	2004	Blood	UK	PRJEB5065
ERS381008	2004	Blood	UK	PRJEB5065
ERS381010	2004	Blood	UK	PRJEB5065
ERS381011	2004	Blood	UK	PRJEB5065
ERS381014	2004	Blood	UK	PRJEB5065
ERS381015	2004	Blood	UK	PRJEB5065
ERS381016	2004	Blood	UK	PRJEB5065
ERS381017	2004	Blood	UK	PRJEB5065
ERS381019	2004	Blood	UK	PRJEB5065
ERS381020	2004	Blood	UK	PRJEB5065
ERS381021	2004	Blood	UK	PRJEB5065
ERS381022	2004	Blood	UK	PRJEB5065
ERS381024	2004	Blood	UK	PRJEB5065
ERS381026	2004	Blood	UK	PRJEB5065
ERS381027	2004	Blood	UK	PRJEB5065
ERS381028	2004	Blood	UK	PRJEB5065
ERS381029	2004	Blood	UK	PRJEB5065
ERS381031	2005	Blood	UK	PRJEB5065
ERS381032	2005	Blood	UK	PRJEB5065
ERS381035	2005	Blood	UK	PRJEB5065
ERS381036	2005	Blood	UK	PRJEB5065
ERS381038	2005	Blood	UK	PRJEB5065
ERS381039	2005	Blood	UK	PRJEB5065
ERS381043	2005	Blood	UK	PRJEB5065
ERS381044	2005	Blood	UK	PRJEB5065
ERS381045	2005	Blood	UK	PRJEB5065
ERS381046	2005	Blood	UK	PRJEB5065
ERS381047	2005	Blood	UK	PRJEB5065
ERS381048	2005	Blood	UK	PRJEB5065
ERS381049	2005	Blood	UK	PRJEB5065
ERS381050	2005	Blood	UK	PRJEB5065
ERS381053	2005	Blood	UK	PRJEB5065
ERS381054	2005	Blood	UK	PRJEB5065
ERS381055	2005	Blood	UK	PRJEB5065
ERS381056	2005	Blood	UK	PRJEB5065
ERS381057	2005	Blood	UK	PRJEB5065
ERS381058	2005	Blood	UK	PRJEB5065
ERS381059	2005	Blood	UK	PRJEB5065
ERS381061	2005	Blood	UK	PRJEB5065
ERS381063	2005	Blood	UK	PRJEB5065
ERS381064	2006	Blood	UK	PRJEB5065
ERS381066	2006	Blood	UK	PRJEB5065
ERS381067	2006	Blood	UK	PRJEB5065
ERS381068	2006	Blood	UK	PRJEB5065
ERS381070	2006	Blood	UK	PRJEB5065
ERS381071	2006	Blood	UK	PRJEB5065
ERS381072	2006	Blood	UK	PRJEB5065
ERS381073	2006	Blood	UK	PRJEB5065
ERS381074	2006	Blood	UK	PRJEB5065
ERS381075	2006	Blood	UK	PRJEB5065
ERS381076	2006	Blood	UK	PRJEB5065
ERS381077	2006	Blood	UK	PRJEB5065
ERS381078	2006	Blood	UK	PRJEB5065
ERS381079	2006	Blood	UK	PRJEB5065
ERS381080	2006	Blood	UK	PRJEB5065
ERS381083	2006	Blood	UK	PRJEB5065
ERS381084	2006	Blood	UK	PRJEB5065
ERS381085	2006	Blood	UK	PRJEB5065
ERS381086	2006	Blood	UK	PRJEB5065
ERS381087	2006	Blood	UK	PRJEB5065
ERS381088	2006	Blood	UK	PRJEB5065
ERS381089	2006	Blood	UK	PRJEB5065
ERS381090	2006	Blood	UK	PRJEB5065
ERS381093	2006	Blood	UK	PRJEB5065
ERS381094	2006	Blood	UK	PRJEB5065
ERS381095	2007	Blood	UK	PRJEB5065
ERS381097	2007	Blood	UK	PRJEB5065
ERS381098	2007	Blood	UK	PRJEB5065
ERS381099	2007	Blood	UK	PRJEB5065
ERS381101	2007	Blood	UK	PRJEB5065
ERS381103	2007	Blood	UK	PRJEB5065
ERS381104	2007	Blood	UK	PRJEB5065
ERS381105	2007	Blood	UK	PRJEB5065
ERS381107	2007	Blood	UK	PRJEB5065
ERS381108	2007	Blood	UK	PRJEB5065
ERS381110	2007	Blood	UK	PRJEB5065
ERS381111	2007	Blood	UK	PRJEB5065
ERS381114	2007	Blood	UK	PRJEB5065
ERS381115	2007	Blood	UK	PRJEB5065
ERS381116	2007	Blood	UK	PRJEB5065
ERS381117	2007	Blood	UK	PRJEB5065
ERS381118	2007	Blood	UK	PRJEB5065
ERS381119	2007	Blood	UK	PRJEB5065
ERS381121	2007	Blood	UK	PRJEB5065
ERS381122	2007	Blood	UK	PRJEB5065
ERS381124	2007	Blood	UK	PRJEB5065
ERS381126	2007	Blood	UK	PRJEB5065
ERS381127	2007	Blood	UK	PRJEB5065
ERS381129	2007	Blood	UK	PRJEB5065
ERS381130	2007	Blood	UK	PRJEB5065
ERS381132	2007	Blood	UK	PRJEB5065
ERS381133	2008	Blood	UK	PRJEB5065
ERS381134	2008	Blood	UK	PRJEB5065
ERS381135	2008	Blood	UK	PRJEB5065
ERS381137	2008	Blood	UK	PRJEB5065
ERS381138	2008	Blood	UK	PRJEB5065
ERS381139	2008	Blood	UK	PRJEB5065
ERS381140	2008	Blood	UK	PRJEB5065
ERS381141	2008	Blood	UK	PRJEB5065
ERS381143	2008	Blood	UK	PRJEB5065
ERS381144	2008	Blood	UK	PRJEB5065
ERS381146	2008	Blood	UK	PRJEB5065
ERS381148	2008	Blood	UK	PRJEB5065
ERS381149	2008	Blood	UK	PRJEB5065
ERS381152	2008	Blood	UK	PRJEB5065
ERS381158	2008	Blood	UK	PRJEB5065
ERS381160	2008	Blood	UK	PRJEB5065
ERS381164	2009	Blood	UK	PRJEB5065
ERS381168	2009	Blood	UK	PRJEB5065
ERS381169	2008	Blood	UK	PRJEB5065
ERS381170	2008	Blood	UK	PRJEB5065
ERS381171	2008	Blood	UK	PRJEB5065
ERS381172	2008	Blood	UK	PRJEB5065
ERS381173	2009	Blood	UK	PRJEB5065
ERS381174	2009	Blood	UK	PRJEB5065
ERS381175	2009	Blood	UK	PRJEB5065
ERS381176	2009	Blood	UK	PRJEB5065
ERS381177	2005	Blood	UK	PRJEB5065
ERS381178	2008	Blood	UK	PRJEB5065
ERS381179	2008	Blood	UK	PRJEB5065
ERS381181	2005	Blood	UK	PRJEB5065
ERS381182	2005	Blood	UK	PRJEB5065
ERS381183	2005	Blood	UK	PRJEB5065
ERS381184	2005	Blood	UK	PRJEB5065
ERS381185	2006	Blood	UK	PRJEB5065
ERS381186	2008	Blood	UK	PRJEB5065
ERS381187	2009	Blood	UK	PRJEB5065
ERS381188	2009	Blood	UK	PRJEB5065
ERS381189	2009	Blood	UK	PRJEB5065
ERS381190	2009	Blood	UK	PRJEB5065
ERS381191	2009	Blood	UK	PRJEB5065
ERS381192	2009	Blood	UK	PRJEB5065
ERS381193	2010	Blood	UK	PRJEB5065
ERS381194	2010	Blood	UK	PRJEB5065
ERS381195	2010	Blood	UK	PRJEB5065
ERS381196	2010	Blood	UK	PRJEB5065
ERS381197	2010	Blood	UK	PRJEB5065
ERS381198	2010	Blood	UK	PRJEB5065
ERS381199	2010	Blood	UK	PRJEB5065
ERS381200	2010	Blood	UK	PRJEB5065
ERS381201	2010	Blood	UK	PRJEB5065
ERS381202	2010	Blood	UK	PRJEB5065
ERS381203	2010	Blood	UK	PRJEB5065
ERS381204	2010	Blood	UK	PRJEB5065
ERS381205	2010	Blood	UK	PRJEB5065
ERS381206	2010	Blood	UK	PRJEB5065
ERS381207	2010	Blood	UK	PRJEB5065
ERS381208	2010	Blood	UK	PRJEB5065
ERS381209	2010	Blood	UK	PRJEB5065
ERS381210	2010	Blood	UK	PRJEB5065
ERS381211	2010	Blood	UK	PRJEB5065
ERS381213	2010	Blood	UK	PRJEB5065
ERS381214	2010	Blood	UK	PRJEB5065
ERS381215	2010	Blood	UK	PRJEB5065
ERS381216	2010	Blood	UK	PRJEB5065
ERS381217	2010	Blood	UK	PRJEB5065
ERS381218	2010	Blood	UK	PRJEB5065
ERS381228	2010	Blood	UK	PRJEB5065
ERS381242	2011	Blood	UK	PRJEB5065
ERS381243	2011	Blood	UK	PRJEB5065
ERS381244	2011	Blood	UK	PRJEB5065
ERS381245	2011	Blood	UK	PRJEB5065
ERS381246	2011	Blood	UK	PRJEB5065
ERS381247	2011	Blood	UK	PRJEB5065
ERS381248	2006	Blood	UK	PRJEB5065
ERS381249	2006	Blood	UK	PRJEB5065
ERS381250	2006	Blood	UK	PRJEB5065
ERS381251	2005	Blood	UK	PRJEB5065
ERS381252	2007	Blood	UK	PRJEB5065
ERS381253	2006	Blood	UK	PRJEB5065
ERS381254	2007	Blood	UK	PRJEB5065
ERS381256	2008	Blood	UK	PRJEB5065
ERS381257	2005	Blood	UK	PRJEB5065
ERS381258	2003	Blood	UK	PRJEB5065
ERS381260	2008	Blood	UK	PRJEB5065
ERS381261	2007	Blood	UK	PRJEB5065
ERS381262	2006	Blood	UK	PRJEB5065
ERS381263	2006	Blood	UK	PRJEB5065
ERS381265	2006	Blood	UK	PRJEB5065
ERS381266	2005	Blood	UK	PRJEB5065
ERS381267	2006	Blood	UK	PRJEB5065
ERS381268	2006	Blood	UK	PRJEB5065
ERS381269	2007	Blood	UK	PRJEB5065
ERS381270	2006	Blood	UK	PRJEB5065
ERS381272	2010	Blood	UK	PRJEB5065
ERS381273	2011	Blood	UK	PRJEB5065
ERS381274	2009	Blood	UK	PRJEB5065
ERS381275	2002	Blood	UK	PRJEB5065
ERS381276	2005	Blood	UK	PRJEB5065
ERS381277	2006	Blood	UK	PRJEB5065
ERS381279	2010	Blood	UK	PRJEB5065
ERS381280	2009	Blood	UK	PRJEB5065
ERS381281	2007	Blood	UK	PRJEB5065
ERS838894	2015	Urine	Thailand	PRJEB11403
ERS838927	2015	sputum	Thailand	PRJEB11403
ERS838929	2015	sputum	Thailand	PRJEB11403
ERS838931	2015	urine	Thailand	PRJEB11403
ERS838934	2015	sputum	Thailand	PRJEB11403
ERS838936	2014	sputum	Thailand	PRJEB11403
ERS838938	2015	sputum	Thailand	PRJEB11403
ERS838939	2015	sputum	Thailand	PRJEB11403
ERS838941	2014	sputum	Thailand	PRJEB11403
ERS838943	2014	Blood	Thailand	PRJEB11403
ERS838945	2014	Urine	Thailand	PRJEB11403
ERS838947	2014	Urine	Thailand	PRJEB11403
ERS838949	2014	Peritoneal dialysis fluid (PDF)	Thailand	PRJEB11403
ERS838951	2015	sputum	Thailand	PRJEB11403
ERS838953	2014	Blood	Thailand	PRJEB11403
ERS838957	2014	sputum	Thailand	PRJEB11403
ERS838958	2015	Urine	Thailand	PRJEB11403
ERS838961	2015	Urine	Thailand	PRJEB11403
ERS838963	2015	pus	Thailand	PRJEB11403
ERS838965	2015	pus	Thailand	PRJEB11403
ERS838966	2015	Urine	Thailand	PRJEB11403
ERS838969	2015	pus	Thailand	PRJEB11403
ERS838971	2015	sputum	Thailand	PRJEB11403
ERS838972	2015	Blood	Thailand	PRJEB11403
ERS838976	2015	sputum	Thailand	PRJEB11403
ERS838978	2015	sputum	Thailand	PRJEB11403
ERS838980	2015	pus	Thailand	PRJEB11403
ERS838983	2015	sputum	Thailand	PRJEB11403
ERS838985	2015	sputum	Thailand	PRJEB11403
ERS838986	2015	Urine	Thailand	PRJEB11403
ERS838988	2015	Urine	Thailand	PRJEB11403
ERS838989	2015	Urine	Thailand	PRJEB11403
ERS838991	2015	Blood	Thailand	PRJEB11403
ERS838993	2015	pus	Thailand	PRJEB11403
ERS838995	2015	Urine	Thailand	PRJEB11403
ERS838997	2015	Urine	Thailand	PRJEB11403
ERS838999	2015	Urine	Thailand	PRJEB11403
ERS839001	2015	pus	Thailand	PRJEB11403
ERS839003	2015	Urine	Thailand	PRJEB11403
ERS839006	2015	pus	Thailand	PRJEB11403
ERS839007	2015	sputum	Thailand	PRJEB11403
ERS839010	2015	Urine	Thailand	PRJEB11403
ERS839011	2015	pus	Thailand	PRJEB11403
ERS839013	2015	sputum	Thailand	PRJEB11403
ERS839015	2015	pus	Thailand	PRJEB11403
ERS839016	2015		Thailand	PRJEB11403
ERS839017	2015	Urine	Thailand	PRJEB11403
ERS839019	2015	pus	Thailand	PRJEB11403
ERS839021	2015		Thailand	PRJEB11403
ERS839022	2015		Thailand	PRJEB11403
ERS839023	2015		Thailand	PRJEB11403
ERS839024	2015		Thailand	PRJEB11403
ERS839025	2015		Thailand	PRJEB11403
ERS839026	2015		Thailand	PRJEB11403
ERS839027	2015		Thailand	PRJEB11403
ERS839028	2015		Thailand	PRJEB11403
ERS839029	2015		Thailand	PRJEB11403
ERS839030	2015		Thailand	PRJEB11403
ERS839031	2015		Thailand	PRJEB11403
ERS839032	2015		Thailand	PRJEB11403
ERS839033	2015		Thailand	PRJEB11403
ERS839034	2015		Thailand	PRJEB11403
ERS839038	2015		Thailand	PRJEB11403
ERS839039	2015		Thailand	PRJEB11403
ERS839040	2015		Thailand	PRJEB11403
ERS839041	2015		Thailand	PRJEB11403
ERS839042	2015		Thailand	PRJEB11403
ERS839043	2015		Thailand	PRJEB11403
ERS839045	2015		Thailand	PRJEB11403
ERS839046	2015		Thailand	PRJEB11403
ERS839047	2015		Thailand	PRJEB11403
ERS839048	2015		Thailand	PRJEB11403
ERS839049	2015		Thailand	PRJEB11403
ERS839050	2015		Thailand	PRJEB11403
ERS839051	2015		Thailand	PRJEB11403
ERS839052	2015	pus	Thailand	PRJEB11403
EuSCAPE_AT001	2014	Wound Secretion	Austria	PRJEB10018	Hospital Acquisition
EuSCAPE_AT002	2014	Wound Secretion	Austria	PRJEB10018	Community Onset
EuSCAPE_AT004	2014	Urine	Austria	PRJEB10018	Hospital Acquisition
EuSCAPE_AT006	2014	Wound Secretion	Austria	PRJEB10018	Hospital Acquisition
EuSCAPE_AT009	2014	Lower Respiratory Tract Secrection	Austria	PRJEB10018	Hospital Acquisition
EuSCAPE_AT010	2014	Wound Secretion	Austria	PRJEB10018	Hospital Acquisition
EuSCAPE_AT011	2014	Lower Respiratory Tract Secrection	Austria	PRJEB10018	Hospital Acquisition
EuSCAPE_AT012	2013	Wound Secretion	Austria	PRJEB10018	Community Onset
EuSCAPE_AT013	2013	Urine	Austria	PRJEB10018	Hospital Acquisition
EuSCAPE_AT014	2014	Urine	Austria	PRJEB10018	Community Onset
EuSCAPE_AT015	2014	Urine	Austria	PRJEB10018	Community Onset
EuSCAPE_AT016	2013	Lower Respiratory Tract Secrection	Austria	PRJEB10018	Hospital Acquisition
EuSCAPE_AT017	2013	Urine	Austria	PRJEB10018	Community Onset
EuSCAPE_AT018	2013	Urine	Austria	PRJEB10018	Community Onset
EuSCAPE_AT019	2013	Urine	Austria	PRJEB10018	Community Onset
EuSCAPE_AT020	2014	Blood	Austria	PRJEB10018	Hospital Acquisition
EuSCAPE_AT021	2014	Blood	Austria	PRJEB10018	Hospital Acquisition
EuSCAPE_AT022	2014	Urine	Austria	PRJEB10018	Community Onset
EuSCAPE_AT023	2014	Lower Respiratory Tract Secrection	Austria	PRJEB10018	Hospital Acquisition
EuSCAPE_AT024	2014	Lower Respiratory Tract Secrection	Austria	PRJEB10018	Hospital Acquisition
EuSCAPE_AT025	2013	Wound Secretion	Austria	PRJEB10018	Hospital Acquisition
EuSCAPE_AT026	2014	Blood	Austria	PRJEB10018	Hospital Acquisition
EuSCAPE_AT027	2014	Wound Secretion	Austria	PRJEB10018	Hospital Acquisition
EuSCAPE_AT028	2014	Wound Secretion (swab)	Austria	PRJEB10018	Hospital Acquisition
EuSCAPE_AT029	2014	Wound Secretion	Austria	PRJEB10018	Hospital Acquisition
EuSCAPE_AT030	2014	Wound Secretion	Austria	PRJEB10018	Hospital Acquisition
EuSCAPE_AT031	2013	Wound Secretion	Austria	PRJEB10018	Hospital Acquisition
EuSCAPE_AT032	2013	Puncture Fluids	Austria	PRJEB10018	Hospital Acquisition
EuSCAPE_BE003	2013	Blood	Belgium	PRJEB10018	Community Onset
EuSCAPE_BE005	2013	Blood	Belgium	PRJEB10018	Community Onset
EuSCAPE_BE008	2013	Blood	Belgium	PRJEB10018	Community Onset
EuSCAPE_BE010	2013	Urine	Belgium	PRJEB10018	Hospital Acquisition
EuSCAPE_BE011	2013	Lower Respiratory Tract Secrection	Belgium	PRJEB10018	Hospital Acquisition
EuSCAPE_BE013	2014	Urine	Belgium	PRJEB10018	Community Onset
EuSCAPE_BE014	2014	Lower Respiratory Tract Secrection	Belgium	PRJEB10018	Hospital Acquisition
EuSCAPE_BE016	2014	Puncture Fluids	Belgium	PRJEB10018	Hospital Acquisition
EuSCAPE_BE015	2014	Urine	Belgium	PRJEB10018	Hospital Acquisition
EuSCAPE_BE017	2014	Wound Secretion	Belgium	PRJEB10018	Hospital Acquisition
EuSCAPE_BE018	2014	Blood	Belgium	PRJEB10018	Hospital Acquisition
EuSCAPE_BE019	2014	Lower Respiratory Tract Secrection	Belgium	PRJEB10018	Hospital Acquisition
EuSCAPE_BE020	2014	Blood	Belgium	PRJEB10018	Community Onset
EuSCAPE_BE021	2014	Blood	Belgium	PRJEB10018	Community Onset
EuSCAPE_BE022	2014	Lower Respiratory Tract Secrection	Belgium	PRJEB10018	Hospital Acquisition
EuSCAPE_BE024	2014	Wound Secretion	Belgium	PRJEB10018	Hospital Acquisition
EuSCAPE_BE025	2014	Urine	Belgium	PRJEB10018	Hospital Acquisition
EuSCAPE_BE026	2014	Urine	Belgium	PRJEB10018	Hospital Acquisition
EuSCAPE_BE027	2014	Urine	Belgium	PRJEB10018	Community Onset
EuSCAPE_BE028	2014	Urine	Belgium	PRJEB10018	Community Onset
EuSCAPE_BE030	2014	Urine	Belgium	PRJEB10018	Community Onset
EuSCAPE_BE031	2014	Urine	Belgium	PRJEB10018	Community Onset
EuSCAPE_BE033	2014	Urine	Belgium	PRJEB10018	Community Onset
EuSCAPE_BE034	2014	Blood	Belgium	PRJEB10018	Hospital Acquisition
EuSCAPE_BE035	2014	Lower Respiratory Tract Secrection	Belgium	PRJEB10018	Hospital Acquisition
EuSCAPE_BE036	2014	Urine	Belgium	PRJEB10018	Hospital Acquisition
EuSCAPE_BE038	2013	Blood	Belgium	PRJEB10018	Community Onset
EuSCAPE_BE040	2014	Urine	Belgium	PRJEB10018	Community Onset
EuSCAPE_BE041	2014	Urine	Belgium	PRJEB10018	Community Onset
EuSCAPE_BE042	2013	Urine	Belgium	PRJEB10018	Community Onset
EuSCAPE_BE043	2013	Blood	Belgium	PRJEB10018	Hospital Acquisition
EuSCAPE_BE046	2014	Blood	Belgium	PRJEB10018	Hospital Acquisition
EuSCAPE_BE047	2014	Puncture Fluids	Belgium	PRJEB10018	Community Onset
EuSCAPE_BE048	2014	Blood	Belgium	PRJEB10018	Hospital Acquisition
EuSCAPE_BE049	2014	Blood	Belgium	PRJEB10018	Community Onset
EuSCAPE_BE050	2014	Lower Respiratory Tract Secrection	Belgium	PRJEB10018	Community Onset
EuSCAPE_BE052	2014	Blood	Belgium	PRJEB10018	Hospital Acquisition
EuSCAPE_BE053	2014	Puncture Fluids	Belgium	PRJEB10018	Community Onset
EuSCAPE_BE059	2013	Lower Respiratory Tract Secrection	Belgium	PRJEB10018	Hospital Acquisition
EuSCAPE_BE061	2013	Puncture Fluids	Belgium	PRJEB10018	Hospital Acquisition
EuSCAPE_BE062	2013	Wound Secretion	Belgium	PRJEB10018	Unknown
EuSCAPE_BE063	2013	Blood	Belgium	PRJEB10018	Hospital Acquisition
EuSCAPE_BE064	2013	Lower Respiratory Tract Secrection	Belgium	PRJEB10018	Hospital Acquisition
EuSCAPE_BE067	2013	Puncture Fluids	Belgium	PRJEB10018	Hospital Acquisition
EuSCAPE_BE070	2013	Lower Respiratory Tract Secrection	Belgium	PRJEB10018	Hospital Acquisition
EuSCAPE_BE071	2013	Lower Respiratory Tract Secrection	Belgium	PRJEB10018	Hospital Acquisition
EuSCAPE_BE073	2014	Lower Respiratory Tract Secrection	Belgium	PRJEB10018	Community Onset
EuSCAPE_BE074	2014	Wound Secretion	Belgium	PRJEB10018	Hospital Acquisition
EuSCAPE_BE075	2014	Lower Respiratory Tract Secrection	Belgium	PRJEB10018	Hospital Acquisition
EuSCAPE_BE076	2013	Urine	Belgium	PRJEB10018	Hospital Acquisition
EuSCAPE_BE078	2014	Lower Respiratory Tract Secrection	Belgium	PRJEB10018	Hospital Acquisition
EuSCAPE_BE079	2014	Lower Respiratory Tract Secrection	Belgium	PRJEB10018	Hospital Acquisition
EuSCAPE_BE080	2014	Wound Secretion	Belgium	PRJEB10018	Hospital Acquisition
EuSCAPE_BE081	2014	Urine	Belgium	PRJEB10018	Hospital Acquisition
EuSCAPE_BE082	2014	Lower Respiratory Tract Secrection	Belgium	PRJEB10018	Hospital Acquisition
EuSCAPE_BE083	2014	Lower Respiratory Tract Secrection	Belgium	PRJEB10018	Hospital Acquisition
EuSCAPE_BE084	2014	Wound Secretion	Belgium	PRJEB10018	Hospital Acquisition
EuSCAPE_BE085	2013	Lower Respiratory Tract Secrection	Belgium	PRJEB10018	Unknown
EuSCAPE_BE088	2014	Blood	Belgium	PRJEB10018	Hospital Acquisition
EuSCAPE_BE090	2014	Wound Secretion	Belgium	PRJEB10018	Hospital Acquisition
EuSCAPE_BE091	2014	Lower Respiratory Tract Secrection	Belgium	PRJEB10018	Community Onset
EuSCAPE_BE092	2014	Urine	Belgium	PRJEB10018	Hospital Acquisition
EuSCAPE_BE093	2014	Lower Respiratory Tract Secrection	Belgium	PRJEB10018	Hospital Acquisition
EuSCAPE_BE097	2014	Lower Respiratory Tract Secrection	Belgium	PRJEB10018	Hospital Acquisition
EuSCAPE_BE098	2014	Urine	Belgium	PRJEB10018	Hospital Acquisition
EuSCAPE_BE099	2014	Wound Secretion	Belgium	PRJEB10018	Hospital Acquisition
EuSCAPE_BE100	2014	Lower Respiratory Tract Secrection	Belgium	PRJEB10018	Hospital Acquisition
EuSCAPE_BE102	2014	Lower Respiratory Tract Secrection	Belgium	PRJEB10018	Hospital Acquisition
EuSCAPE_BE103	2014	Blood	Belgium	PRJEB10018	Hospital Acquisition
EuSCAPE_BE104	2014	Wound Secretion	Belgium	PRJEB10018	Hospital Acquisition
EuSCAPE_BE105	2014	Blood	Belgium	PRJEB10018	Hospital Acquisition
EuSCAPE_BE106	2014	Lower Respiratory Tract Secrection	Belgium	PRJEB10018	Hospital Acquisition
EuSCAPE_BE107	2014	Puncture Fluids	Belgium	PRJEB10018	Hospital Acquisition
EuSCAPE_BE108	2014	Lower Respiratory Tract Secrection	Belgium	PRJEB10018	Hospital Acquisition
EuSCAPE_BE109	2014	Urine	Belgium	PRJEB10018	Unknown
EuSCAPE_BE110	2014	Urine	Belgium	PRJEB10018	Unknown
EuSCAPE_BE111	2014	Urine	Belgium	PRJEB10018	Unknown
EuSCAPE_BE115	2013	Blood	Belgium	PRJEB10018	Hospital Acquisition
EuSCAPE_BE122	2014	Urine	Belgium	PRJEB10018	Hospital Acquisition
EuSCAPE_BU020	2014	Urine	Bulgaria	PRJEB10018	Community Onset
EuSCAPE_BU021	2014	Urine	Bulgaria	PRJEB10018	Hospital Acquisition
EuSCAPE_BU022	2014	Urine	Bulgaria	PRJEB10018	Community Onset
EuSCAPE_CY002	2014	Blood	Cyprus	PRJEB10018	Hospital Acquisition
EuSCAPE_BU024	2014	Blood	Bulgaria	PRJEB10018	Hospital Acquisition
EuSCAPE_CY006	2014	Urine	Cyprus	PRJEB10018	Hospital Acquisition
EuSCAPE_CZ001	2013	Urine	Czech Republic	PRJEB10018	Hospital Acquisition
EuSCAPE_CZ002	2013	Urine	Czech Republic	PRJEB10018	Hospital Acquisition
EuSCAPE_CZ003	2013	Urine	Czech Republic	PRJEB10018	Hospital Acquisition
EuSCAPE_CZ004	2014	Urine	Czech Republic	PRJEB10018	Hospital Acquisition
EuSCAPE_CZ005	2014	Urine	Czech Republic	PRJEB10018	Hospital Acquisition
EuSCAPE_CZ006	2014	Urine	Czech Republic	PRJEB10018	Hospital Acquisition
EuSCAPE_CZ007	2014	Wound Secretion	Czech Republic	PRJEB10018	Community Onset
EuSCAPE_CZ008	2014	Lower Respiratory Tract Secrection	Czech Republic	PRJEB10018	Hospital Acquisition
EuSCAPE_CZ010	2014	Wound Secretion	Czech Republic	PRJEB10018	Community Onset
EuSCAPE_CZ011	2014	Urine	Czech Republic	PRJEB10018	Hospital Acquisition
EuSCAPE_CZ012	2014	Urine	Czech Republic	PRJEB10018	Hospital Acquisition
EuSCAPE_CZ013	2013	Urine	Czech Republic	PRJEB10018	Hospital Acquisition
EuSCAPE_CZ014	2013	Urine	Czech Republic	PRJEB10018	Hospital Acquisition
EuSCAPE_CZ015	2014	Urine	Czech Republic	PRJEB10018	Hospital Acquisition
EuSCAPE_CZ016	2013	Urine	Czech Republic	PRJEB10018	Hospital Acquisition
EuSCAPE_CZ017	2013	Urine	Czech Republic	PRJEB10018	Hospital Acquisition
EuSCAPE_CZ018	2014	Urine	Czech Republic	PRJEB10018	Hospital Acquisition
EuSCAPE_CZ021	2014	Lower Respiratory Tract Secrection	Czech Republic	PRJEB10018	Hospital Acquisition
EuSCAPE_CZ022	2014	Lower Respiratory Tract Secrection	Czech Republic	PRJEB10018	Hospital Acquisition
EuSCAPE_CZ024	2013	Urine	Czech Republic	PRJEB10018	Hospital Acquisition
EuSCAPE_CZ025	2014	Lower Respiratory Tract Secrection	Czech Republic	PRJEB10018	Hospital Acquisition
EuSCAPE_CZ026	2014	Lower Respiratory Tract Secrection	Czech Republic	PRJEB10018	Hospital Acquisition
EuSCAPE_CZ028	2014	Lower Respiratory Tract Secrection (aspirate)	Czech Republic	PRJEB10018	Hospital Acquisition
EuSCAPE_CZ029	2014	Lower Respiratory Tract Secrection	Czech Republic	PRJEB10018	Hospital Acquisition
EuSCAPE_CZ030	2014	Lower Respiratory Tract Secrection	Czech Republic	PRJEB10018	Hospital Acquisition
EuSCAPE_CZ031	2014	Lower Respiratory Tract Secrection (aspirate)	Czech Republic	PRJEB10018	Hospital Acquisition
EuSCAPE_CZ032	2013	Urine	Czech Republic	PRJEB10018	Hospital Acquisition
EuSCAPE_CZ034	2014	Urine	Czech Republic	PRJEB10018	Community Onset
EuSCAPE_CZ039	2014	Wound Secretion (abscess)	Czech Republic	PRJEB10018	Hospital Acquisition
EuSCAPE_DE003	2013	Other (catheter)	Germany	PRJEB10018	Hospital Acquisition
EuSCAPE_DE004	2013	Lower Respiratory Tract Secrection	Germany	PRJEB10018	Hospital Acquisition
EuSCAPE_DE005	2013	Lower Respiratory Tract Secrection	Germany	PRJEB10018	Unknown
EuSCAPE_DE008	2014	Urine	Germany	PRJEB10018	Hospital Acquisition
EuSCAPE_DE009	2014	Urine	Germany	PRJEB10018	Unknown
EuSCAPE_DE010	2014	Lower Respiratory Tract Secrection	Germany	PRJEB10018	Unknown
EuSCAPE_DE011	2014	Wound Secretion	Germany	PRJEB10018	Unknown
EuSCAPE_DE012	2014	Other (catheter tip)	Germany	PRJEB10018	Unknown
EuSCAPE_DE013	2014	Urine	Germany	PRJEB10018	Community Onset
EuSCAPE_DE015	2014	Urine	Germany	PRJEB10018	Unknown
EuSCAPE_DE016	2014	Urine	Germany	PRJEB10018	Community Onset
EuSCAPE_DE017	2014	Other (abdominal)	Germany	PRJEB10018	Hospital Acquisition
EuSCAPE_DE019	2014	Lower Respiratory Tract Secrection	Germany	PRJEB10018	Unknown
EuSCAPE_DE020	2014	Blood	Germany	PRJEB10018	Hospital Acquisition
EuSCAPE_DE021	2014	Urine	Germany	PRJEB10018	Hospital Acquisition
EuSCAPE_DE022	2014	Other (catheter tip)	Germany	PRJEB10018	Hospital Acquisition
EuSCAPE_DE023	2014	Lower Respiratory Tract Secrection	Germany	PRJEB10018	Hospital Acquisition
EuSCAPE_DE024	2013	Urine	Germany	PRJEB10018	Hospital Acquisition
EuSCAPE_DE026	2013	Unknown	Germany	PRJEB10018	Hospital Acquisition
EuSCAPE_DE027	2013	Other (skin)	Germany	PRJEB10018	Community Onset
EuSCAPE_DE028	2014	Lower Respiratory Tract Secrection	Germany	PRJEB10018	Hospital Acquisition
EuSCAPE_DE029	2014	Wound Secretion	Germany	PRJEB10018	Hospital Acquisition
EuSCAPE_DE032	2013	Blood	Germany	PRJEB10018	Hospital Acquisition
EuSCAPE_DE034	2014	Wound Secretion	Germany	PRJEB10018	Unknown
EuSCAPE_DE035	2014	Lower Respiratory Tract Secrection	Germany	PRJEB10018	Unknown
EuSCAPE_DE036	2014	Wound Secretion	Germany	PRJEB10018	Hospital Acquisition
EuSCAPE_DE038	2014	Lower Respiratory Tract Secrection	Germany	PRJEB10018	Hospital Acquisition
EuSCAPE_DE039	2014	Blood	Germany	PRJEB10018	Unknown
EuSCAPE_DE041	2014	Wound Secretion	Germany	PRJEB10018	Hospital Acquisition
EuSCAPE_DE043	2014	Wound Secretion	Germany	PRJEB10018	Hospital Acquisition
EuSCAPE_DE045	2014	Urine	Germany	PRJEB10018	Hospital Acquisition
EuSCAPE_DE046	2014	Blood	Germany	PRJEB10018	Unknown
EuSCAPE_DE047	2014	Urine	Germany	PRJEB10018	Unknown
EuSCAPE_DE050	2014	Urine	Germany	PRJEB10018	Community Onset
EuSCAPE_DE051	2014	Blood	Germany	PRJEB10018	Hospital Acquisition
EuSCAPE_DE053	2014	Lower Respiratory Tract Secrection	Germany	PRJEB10018	Unknown
EuSCAPE_DE054	2013	Blood	Germany	PRJEB10018	Unknown
EuSCAPE_DE055	2014	Unknown	Germany	PRJEB10018	Hospital Acquisition
EuSCAPE_DE057	2014	Wound Secretion	Germany	PRJEB10018	Hospital Acquisition
EuSCAPE_DE059	2013	Wound Secretion	Germany	PRJEB10018	Hospital Acquisition
EuSCAPE_DE067	2013	Wound Secretion	Germany	PRJEB10018	Hospital Acquisition
EuSCAPE_DE069	2012	Urine	Germany	PRJEB10018	Community Onset
EuSCAPE_DE074	2013	Wound Secretion	Germany	PRJEB10018	Hospital Acquisition
EuSCAPE_DE072	2014	Wound Secretion	Germany	PRJEB10018	Hospital Acquisition
EuSCAPE_DE075	2013	Urine	Germany	PRJEB10018	Unknown
EuSCAPE_DE076	2013	Urine	Germany	PRJEB10018	Hospital Acquisition
EuSCAPE_DE078	2013	Wound Secretion	Germany	PRJEB10018	Unknown
EuSCAPE_DE079	2014	Lower Respiratory Tract Secrection	Germany	PRJEB10018	Hospital Acquisition
EuSCAPE_DE080	2014	Lower Respiratory Tract Secrection	Germany	PRJEB10018	Hospital Acquisition
EuSCAPE_DE081	2014	Wound Secretion	Germany	PRJEB10018	Hospital Acquisition
EuSCAPE_DE082	2014	Wound Secretion	Germany	PRJEB10018	Unknown
EuSCAPE_DE083	2014	Wound Secretion	Germany	PRJEB10018	Hospital Acquisition
EuSCAPE_DE084	2014	Urine	Germany	PRJEB10018	Unknown
EuSCAPE_DE086	2014	Urine	Germany	PRJEB10018	Hospital Acquisition
EuSCAPE_DE088	2014	Lower Respiratory Tract Secrection	Germany	PRJEB10018	Hospital Acquisition
EuSCAPE_DE091	2014	Wound Secretion	Germany	PRJEB10018	Hospital Acquisition
EuSCAPE_DK001	2014	Blood	Denmark	PRJEB10018	Community Onset
EuSCAPE_DK002	2013	Lower Respiratory Tract Secrection	Denmark	PRJEB10018	Community Onset
EuSCAPE_DK004	2013	Lower Respiratory Tract Secrection	Denmark	PRJEB10018	Hospital Acquisition
EuSCAPE_DK005	2013	Blood	Denmark	PRJEB10018	Community Onset
EuSCAPE_DK006	2014	Blood	Denmark	PRJEB10018	Hospital Acquisition
EuSCAPE_DK007	2014	Blood	Denmark	PRJEB10018	Hospital Acquisition
EuSCAPE_DK010	2014	Blood	Denmark	PRJEB10018	Community Onset
EuSCAPE_DK011	2014	Urine	Denmark	PRJEB10018	Community Onset
EuSCAPE_DK013	2014	Puncture Fluids	Denmark	PRJEB10018	Hospital Acquisition
EuSCAPE_DK017	2014	Urine	Denmark	PRJEB10018	Community Onset
EuSCAPE_DK018	2014	Urine	Denmark	PRJEB10018	Hospital Acquisition
EuSCAPE_EE002	2013	Urine	Estonia	PRJEB10018	Hospital Acquisition
EuSCAPE_EE003	2014	Urine	Estonia	PRJEB10018	Hospital Acquisition
EuSCAPE_EE004	2014	Urine	Estonia	PRJEB10018	Hospital Acquisition
EuSCAPE_EE005	2013	Urine	Estonia	PRJEB10018	Hospital Acquisition
EuSCAPE_EE006	2013	Wound Secretion	Estonia	PRJEB10018	Unknown
EuSCAPE_EE007	2013	Lower Respiratory Tract Secrection	Estonia	PRJEB10018	Community Onset
EuSCAPE_EE008	2014	Wound Secretion	Estonia	PRJEB10018	Community Onset
EuSCAPE_EE009	2014	Wound Secretion	Estonia	PRJEB10018	Unknown
EuSCAPE_EE012	2013	Blood	Estonia	PRJEB10018	Community Onset
EuSCAPE_EE013	2014	Wound Secretion	Estonia	PRJEB10018	Hospital Acquisition
EuSCAPE_EE014	2014	Urine	Estonia	PRJEB10018	Hospital Acquisition
EuSCAPE_EE015	2014	Urine	Estonia	PRJEB10018	Hospital Acquisition
EuSCAPE_EE018	2014	Wound Secretion	Estonia	PRJEB10018	Hospital Acquisition
EuSCAPE_EE021	2013	Urine	Estonia	PRJEB10018	Hospital Acquisition
EuSCAPE_EE022	2013	Urine	Estonia	PRJEB10018	Community Onset
EuSCAPE_ES039	2014	Blood	Spain	PRJEB10018	Hospital Acquisition
EuSCAPE_ES043	2013	Blood	Spain	PRJEB10018	Community Onset
EuSCAPE_ES046	2013	Lower Respiratory Tract Secrection	Spain	PRJEB10018	Hospital Acquisition
EuSCAPE_ES047	2013	Puncture Fluids	Spain	PRJEB10018	Hospital Acquisition
EuSCAPE_ES050	2013	Urine	Spain	PRJEB10018	Community Onset
EuSCAPE_ES052	2013	Wound Secretion	Spain	PRJEB10018	Hospital Acquisition
EuSCAPE_ES053	2013	Puncture Fluids	Spain	PRJEB10018	Hospital Acquisition
EuSCAPE_ES054	2013	Blood	Spain	PRJEB10018	Hospital Acquisition
EuSCAPE_ES055	2013	Wound Secretion	Spain	PRJEB10018	Hospital Acquisition
EuSCAPE_ES057	2013	Urine	Spain	PRJEB10018	Hospital Acquisition
EuSCAPE_ES059	2013	Urine	Spain	PRJEB10018	Hospital Acquisition
EuSCAPE_ES061	2013	Wound Secretion	Spain	PRJEB10018	Hospital Acquisition
EuSCAPE_ES062	2014	Wound Secretion	Spain	PRJEB10018	Hospital Acquisition
EuSCAPE_ES063	2013	Urine	Spain	PRJEB10018	Community Onset
EuSCAPE_ES065	2013	Urine	Spain	PRJEB10018	Hospital Acquisition
EuSCAPE_ES066	2013	Lower Respiratory Tract Secrection	Spain	PRJEB10018	Hospital Acquisition
EuSCAPE_ES067	2013	Wound Secretion	Spain	PRJEB10018	Hospital Acquisition
EuSCAPE_ES068	2013	Blood	Spain	PRJEB10018	Community Onset
EuSCAPE_ES069	2013	Wound Secretion	Spain	PRJEB10018	Hospital Acquisition
EuSCAPE_ES073	2013	Blood	Spain	PRJEB10018	Hospital Acquisition
EuSCAPE_ES075	2013	Puncture Fluids	Spain	PRJEB10018	Hospital Acquisition
EuSCAPE_ES076	2013	Blood	Spain	PRJEB10018	Hospital Acquisition
EuSCAPE_ES078	2013	Urine	Spain	PRJEB10018	Hospital Acquisition
EuSCAPE_ES079	2013	Wound Secretion	Spain	PRJEB10018	Hospital Acquisition
EuSCAPE_ES080	2013	Urine	Spain	PRJEB10018	Hospital Acquisition
EuSCAPE_ES081	2013	Urine	Spain	PRJEB10018	Hospital Acquisition
EuSCAPE_ES082	2013	Urine	Spain	PRJEB10018	Hospital Acquisition
EuSCAPE_ES083	2013	Urine	Spain	PRJEB10018	Hospital Acquisition
EuSCAPE_ES084	2013	Wound Secretion	Spain	PRJEB10018	Hospital Acquisition
EuSCAPE_ES085	2013	Blood	Spain	PRJEB10018	Hospital Acquisition
EuSCAPE_ES086	2013	Wound Secretion	Spain	PRJEB10018	Hospital Acquisition
EuSCAPE_ES089	2013	Blood	Spain	PRJEB10018	Hospital Acquisition
EuSCAPE_ES093	2014	Urine	Spain	PRJEB10018	Hospital Acquisition
EuSCAPE_ES094	2014	Wound Secretion	Spain	PRJEB10018	Hospital Acquisition
EuSCAPE_ES100	2014	Puncture Fluids	Spain	PRJEB10018	Hospital Acquisition
EuSCAPE_ES103	2014	Urine	Spain	PRJEB10018	Hospital Acquisition
EuSCAPE_ES102	2013	Urine	Spain	PRJEB10018	Hospital Acquisition
EuSCAPE_ES104	2013	Urine	Spain	PRJEB10018	Hospital Acquisition
EuSCAPE_ES105	2014	Urine	Spain	PRJEB10018	Hospital Acquisition
EuSCAPE_ES106	2014	Urine	Spain	PRJEB10018	Hospital Acquisition
EuSCAPE_ES107	2014	Wound Secretion	Spain	PRJEB10018	Hospital Acquisition
EuSCAPE_ES108	2014	Urine	Spain	PRJEB10018	Community Onset
EuSCAPE_ES109	2014	Urine	Spain	PRJEB10018	Community Onset
EuSCAPE_ES117	2013	Urine	Spain	PRJEB10018	Hospital Acquisition
EuSCAPE_ES119	2014	Urine	Spain	PRJEB10018	Hospital Acquisition
EuSCAPE_ES120	2014	Urine	Spain	PRJEB10018	Community Onset
EuSCAPE_ES124	2014	Urine	Spain	PRJEB10018	Community Onset
EuSCAPE_ES128	2014	Urine	Spain	PRJEB10018	Hospital Acquisition
EuSCAPE_ES129	2014	Urine	Spain	PRJEB10018	Community Onset
EuSCAPE_ES130	2014	Urine	Spain	PRJEB10018	Community Onset
EuSCAPE_ES133	2014	Urine	Spain	PRJEB10018	Hospital Acquisition
EuSCAPE_ES135	2013	Blood	Spain	PRJEB10018	Hospital Acquisition
EuSCAPE_ES136	2013	Blood	Spain	PRJEB10018	Hospital Acquisition
EuSCAPE_ES137	2013	Blood	Spain	PRJEB10018	Hospital Acquisition
EuSCAPE_ES138	2013	Blood	Spain	PRJEB10018	Hospital Acquisition
EuSCAPE_ES141	2014	Blood	Spain	PRJEB10018	Hospital Acquisition
EuSCAPE_ES142	2014	Blood	Spain	PRJEB10018	Hospital Acquisition
EuSCAPE_ES146	2014	Urine	Spain	PRJEB10018	Community Onset
EuSCAPE_ES148	2014	Urine	Spain	PRJEB10018	Hospital Acquisition
EuSCAPE_ES149	2014	Urine	Spain	PRJEB10018	Community Onset
EuSCAPE_ES150	2014	Wound Secretion	Spain	PRJEB10018	Hospital Acquisition
EuSCAPE_ES151	2014	Lower Respiratory Tract Secrection	Spain	PRJEB10018	Hospital Acquisition
EuSCAPE_ES158	2014	Urine	Spain	PRJEB10018	Hospital Acquisition
EuSCAPE_ES172	2014	Urine	Spain	PRJEB10018	Hospital Acquisition
EuSCAPE_ES174	2014	Wound Secretion	Spain	PRJEB10018	Hospital Acquisition
EuSCAPE_ES182	2014	Urine	Spain	PRJEB10018	Community Onset
EuSCAPE_ES187	2014	Urine	Spain	PRJEB10018	Hospital Acquisition
EuSCAPE_ES191	2014	Urine	Spain	PRJEB10018	Community Onset
EuSCAPE_ES192	2014	Puncture Fluids	Spain	PRJEB10018	Hospital Acquisition
EuSCAPE_ES200	2014	Urine	Spain	PRJEB10018	Hospital Acquisition
EuSCAPE_ES202	2014	Blood	Spain	PRJEB10018	Hospital Acquisition
EuSCAPE_ES204	2013	Blood	Spain	PRJEB10018	Community Onset
EuSCAPE_ES205	2014	Blood	Spain	PRJEB10018	Community Onset
EuSCAPE_ES206	2014	Blood	Spain	PRJEB10018	Hospital Acquisition
EuSCAPE_ES207	2014	Blood	Spain	PRJEB10018	Community Onset
EuSCAPE_ES208	2014	Blood	Spain	PRJEB10018	Hospital Acquisition
EuSCAPE_ES209	2014	Blood	Spain	PRJEB10018	Hospital Acquisition
EuSCAPE_ES210	2014	Wound Secretion	Spain	PRJEB10018	Hospital Acquisition
EuSCAPE_ES211	2014	Lower Respiratory Tract Secrection	Spain	PRJEB10018	Hospital Acquisition
EuSCAPE_ES212	2014	Wound Secretion	Spain	PRJEB10018	Hospital Acquisition
EuSCAPE_ES214	2014	Urine	Spain	PRJEB10018	Hospital Acquisition
EuSCAPE_ES215	2014	Wound Secretion	Spain	PRJEB10018	Hospital Acquisition
EuSCAPE_ES217	2014	Wound Secretion	Spain	PRJEB10018	Hospital Acquisition
EuSCAPE_ES218	2014	Lower Respiratory Tract Secrection	Spain	PRJEB10018	Hospital Acquisition
EuSCAPE_ES219	2014	Urine	Spain	PRJEB10018	Hospital Acquisition
EuSCAPE_ES220	2014	Lower Respiratory Tract Secrection	Spain	PRJEB10018	Hospital Acquisition
EuSCAPE_ES221	2014	Blood	Spain	PRJEB10018	Hospital Acquisition
EuSCAPE_ES222	2014	Lower Respiratory Tract Secrection	Spain	PRJEB10018	Hospital Acquisition
EuSCAPE_ES223	2014	Urine	Spain	PRJEB10018	Hospital Acquisition
EuSCAPE_ES224	2014	Urine	Spain	PRJEB10018	Hospital Acquisition
EuSCAPE_ES225	2014	Lower Respiratory Tract Secrection	Spain	PRJEB10018	Hospital Acquisition
EuSCAPE_ES228	2014	Urine	Spain	PRJEB10018	Hospital Acquisition
EuSCAPE_ES229	2014	Lower Respiratory Tract Secrection	Spain	PRJEB10018	Hospital Acquisition
EuSCAPE_ES232	2014	Urine	Spain	PRJEB10018	Hospital Acquisition
EuSCAPE_ES234	2014	Urine	Spain	PRJEB10018	Hospital Acquisition
EuSCAPE_ES235	2013	Blood	Spain	PRJEB10018	Hospital Acquisition
EuSCAPE_ES237	2014	Urine	Spain	PRJEB10018	Hospital Acquisition
EuSCAPE_ES241	2013	Blood	Spain	PRJEB10018	Hospital Acquisition
EuSCAPE_ES242	2013	Blood	Spain	PRJEB10018	Hospital Acquisition
EuSCAPE_ES243	2014	Blood	Spain	PRJEB10018	Hospital Acquisition
EuSCAPE_ES244	2014	Blood	Spain	PRJEB10018	Community Onset
EuSCAPE_ES245	2014	Blood	Spain	PRJEB10018	Hospital Acquisition
EuSCAPE_ES246	2014	Blood	Spain	PRJEB10018	Hospital Acquisition
EuSCAPE_ES248	2014	Blood	Spain	PRJEB10018	Hospital Acquisition
EuSCAPE_ES249	2014	Wound Secretion	Spain	PRJEB10018	Hospital Acquisition
EuSCAPE_ES250	2014	Lower Respiratory Tract Secrection	Spain	PRJEB10018	Hospital Acquisition
EuSCAPE_ES251	2014	Lower Respiratory Tract Secrection	Spain	PRJEB10018	Hospital Acquisition
EuSCAPE_ES252	2014	Other (abscess)	Spain	PRJEB10018	Hospital Acquisition
EuSCAPE_ES253	2014	Wound Secretion	Spain	PRJEB10018	Hospital Acquisition
EuSCAPE_ES254	2014	Lower Respiratory Tract Secrection	Spain	PRJEB10018	Hospital Acquisition
EuSCAPE_ES256	2014	Urine	Spain	PRJEB10018	Hospital Acquisition
EuSCAPE_ES257	2014	Urine	Spain	PRJEB10018	Hospital Acquisition
EuSCAPE_ES259	2014	Lower Respiratory Tract Secrection	Spain	PRJEB10018	Hospital Acquisition
EuSCAPE_ES258	2014	Urine	Spain	PRJEB10018	Hospital Acquisition
EuSCAPE_ES261	2014	Lower Respiratory Tract Secrection	Spain	PRJEB10018	Hospital Acquisition
EuSCAPE_ES262	2014	Other (abscess)	Spain	PRJEB10018	Hospital Acquisition
EuSCAPE_ES263	2014	Urine	Spain	PRJEB10018	Hospital Acquisition
EuSCAPE_ES265	2014	Lower Respiratory Tract Secrection	Spain	PRJEB10018	Hospital Acquisition
EuSCAPE_ES267	2014	Urine	Spain	PRJEB10018	Community Onset
EuSCAPE_ES269	2014	Urine	Spain	PRJEB10018	Hospital Acquisition
EuSCAPE_ES270	2013	Urine	Spain	PRJEB10018	Community Onset
EuSCAPE_ES271	2014	Urine	Spain	PRJEB10018	Community Onset
EuSCAPE_ES273	2013	Urine	Spain	PRJEB10018	Community Onset
EuSCAPE_ES275	2013	Urine	Spain	PRJEB10018	Hospital Acquisition
EuSCAPE_ES277	2013	Urine	Spain	PRJEB10018	Community Onset
EuSCAPE_ES278	2013	Urine	Spain	PRJEB10018	Unknown
EuSCAPE_ES279	2013	Urine	Spain	PRJEB10018	Hospital Acquisition
EuSCAPE_ES281	2014	Urine	Spain	PRJEB10018	Community Onset
EuSCAPE_ES283	2013	Urine	Spain	PRJEB10018	Hospital Acquisition
EuSCAPE_ES285	2013	Blood	Spain	PRJEB10018	Hospital Acquisition
EuSCAPE_ES286	2014	Urine	Spain	PRJEB10018	Community Onset
EuSCAPE_ES287	2014	Urine	Spain	PRJEB10018	Hospital Acquisition
EuSCAPE_ES288	2014	Urine	Spain	PRJEB10018	Hospital Acquisition
EuSCAPE_ES289	2014	Blood	Spain	PRJEB10018	Hospital Acquisition
EuSCAPE_ES290	2014	Urine	Spain	PRJEB10018	Hospital Acquisition
EuSCAPE_ES291	2014	Wound Secretion	Spain	PRJEB10018	Hospital Acquisition
EuSCAPE_ES292	2014	Urine	Spain	PRJEB10018	Hospital Acquisition
EuSCAPE_ES293	2014	Wound Secretion	Spain	PRJEB10018	Hospital Acquisition
EuSCAPE_FR001	2013	Urine	France	PRJEB10018	Community Onset
EuSCAPE_FR002	2013	Urine	France	PRJEB10018	Community Onset
EuSCAPE_FR003	2014	Other (catheter)	France	PRJEB10018	Community Onset
EuSCAPE_FR005	2013	Urine	France	PRJEB10018	Hospital Acquisition
EuSCAPE_FR006	2013	Urine	France	PRJEB10018	Community Onset
EuSCAPE_FR007	2013	Lower Respiratory Tract Secrection	France	PRJEB10018	Hospital Acquisition
EuSCAPE_FR008	2013	Urine	France	PRJEB10018	Community Onset
EuSCAPE_FR011	2013	Urine	France	PRJEB10018	Community Onset
EuSCAPE_FR012	2013	Urine	France	PRJEB10018	Community Onset
EuSCAPE_FR013	2013	Blood	France	PRJEB10018	Community Onset
EuSCAPE_FR014	2013	Wound Secretion	France	PRJEB10018	Community Onset
EuSCAPE_FR016	2014	Urine	France	PRJEB10018	Community Onset
EuSCAPE_FR017	2014	Urine	France	PRJEB10018	Hospital Acquisition
EuSCAPE_FR018	2014	Urine	France	PRJEB10018	Hospital Acquisition
EuSCAPE_FR019	2014	Urine	France	PRJEB10018	Hospital Acquisition
EuSCAPE_FR020	2014	Other (bile)	France	PRJEB10018	Hospital Acquisition
EuSCAPE_FR022	2014	Blood	France	PRJEB10018	Hospital Acquisition
EuSCAPE_FR028	2014	Wound Secretion	France	PRJEB10018	Hospital Acquisition
EuSCAPE_FR029	2014	Urine	France	PRJEB10018	Hospital Acquisition
EuSCAPE_FR030	2014	Urine	France	PRJEB10018	Hospital Acquisition
EuSCAPE_FR035	2014	Urine	France	PRJEB10018	Hospital Acquisition
EuSCAPE_FR036	2014	Blood	France	PRJEB10018	Hospital Acquisition
EuSCAPE_FR038	2014	Blood	France	PRJEB10018	Hospital Acquisition
EuSCAPE_FR039	2014	Other (catheter)	France	PRJEB10018	Hospital Acquisition
EuSCAPE_FR040	2014	Urine	France	PRJEB10018	Hospital Acquisition
EuSCAPE_FR041	2014	Urine	France	PRJEB10018	Community Onset
EuSCAPE_FR042	2014	Urine	France	PRJEB10018	Hospital Acquisition
EuSCAPE_FR043	2014	Blood	France	PRJEB10018	Community Onset
EuSCAPE_FR044	2014	Urine	France	PRJEB10018	Community Onset
EuSCAPE_FR045	2014	Urine	France	PRJEB10018	Hospital Acquisition
EuSCAPE_FR047	2014	Urine	France	PRJEB10018	Community Onset
EuSCAPE_FR049	2014	Blood	France	PRJEB10018	Community Onset
EuSCAPE_FR050	2014	Unknown	France	PRJEB10018	Hospital Acquisition
EuSCAPE_FR051	2014	Other (biopsy)	France	PRJEB10018	Community Onset
EuSCAPE_FR052	2014	Blood	France	PRJEB10018	Hospital Acquisition
EuSCAPE_FR054	2014	Blood	France	PRJEB10018	Hospital Acquisition
EuSCAPE_FR056	2014	Urine	France	PRJEB10018	Community Onset
EuSCAPE_FR057	2014	Lower Respiratory Tract Secrection	France	PRJEB10018	Hospital Acquisition
EuSCAPE_FR062	2014	Blood	France	PRJEB10018	Hospital Acquisition
EuSCAPE_FR066	2014	Blood	France	PRJEB10018	Hospital Acquisition
EuSCAPE_FR067	2014	Unknown	France	PRJEB10018	Hospital Acquisition
EuSCAPE_FR068	2014	Urine	France	PRJEB10018	Hospital Acquisition
EuSCAPE_FR070	2013	Blood	France	PRJEB10018	Community Onset
EuSCAPE_FR071	2014	Urine	France	PRJEB10018	Community Onset
EuSCAPE_FR072	2014	Unknown	France	PRJEB10018	Hospital Acquisition
EuSCAPE_FR073	2014	Blood	France	PRJEB10018	Community Onset
EuSCAPE_FR078	2013	Urine	France	PRJEB10018	Hospital Acquisition
EuSCAPE_FR079	2013	Unknown	France	PRJEB10018	Hospital Acquisition
EuSCAPE_GR001	2013	Blood	Greece	PRJEB10018	Unknown
EuSCAPE_GR002	2013	Urine	Greece	PRJEB10018	Unknown
EuSCAPE_GR004	2013	Lower Respiratory Tract Secrection	Greece	PRJEB10018	Hospital Acquisition
EuSCAPE_GR003	2013	Puncture Fluids	Greece	PRJEB10018	Unknown
EuSCAPE_GR005	2013	Urine	Greece	PRJEB10018	Community Onset
EuSCAPE_GR006	2013	Lower Respiratory Tract Secrection	Greece	PRJEB10018	Hospital Acquisition
EuSCAPE_GR008	2013	Urine	Greece	PRJEB10018	Unknown
EuSCAPE_GR009	2013	Lower Respiratory Tract Secrection	Greece	PRJEB10018	Unknown
EuSCAPE_GR010	2013	Urine	Greece	PRJEB10018	Unknown
EuSCAPE_GR011	2013	Urine	Greece	PRJEB10018	Unknown
EuSCAPE_GR015	2013	Urine	Greece	PRJEB10018	Community Onset
EuSCAPE_GR016	2013	Urine	Greece	PRJEB10018	Unknown
EuSCAPE_GR021	2013	Lower Respiratory Tract Secrection	Greece	PRJEB10018	Community Onset
EuSCAPE_GR022	2014	Lower Respiratory Tract Secrection	Greece	PRJEB10018	Hospital Acquisition
EuSCAPE_GR026	2014	Other (central venous catheter)	Greece	PRJEB10018	Hospital Acquisition
EuSCAPE_GR027	2014	Urine	Greece	PRJEB10018	Unknown
EuSCAPE_GR030	2013	Blood	Greece	PRJEB10018	Hospital Acquisition
EuSCAPE_GR031	2013	Urine	Greece	PRJEB10018	Hospital Acquisition
EuSCAPE_GR032	2014	Wound Secretion	Greece	PRJEB10018	Hospital Acquisition
EuSCAPE_GR033	2013	Urine	Greece	PRJEB10018	Community Onset
EuSCAPE_GR036	2014	Urine	Greece	PRJEB10018	Hospital Acquisition
EuSCAPE_GR038	2013	Lower Respiratory Tract Secrection	Greece	PRJEB10018	Hospital Acquisition
EuSCAPE_GR043	2014	Lower Respiratory Tract Secrection	Greece	PRJEB10018	Hospital Acquisition
EuSCAPE_GR046	2014	Urine	Greece	PRJEB10018	Community Onset
EuSCAPE_GR047	2014	Wound Secretion	Greece	PRJEB10018	Hospital Acquisition
EuSCAPE_GR049	2014	Lower Respiratory Tract Secrection	Greece	PRJEB10018	Hospital Acquisition
EuSCAPE_GR050	2013	Blood	Greece	PRJEB10018	Community Onset
EuSCAPE_GR051	2014	Blood	Greece	PRJEB10018	Hospital Acquisition
EuSCAPE_GR053	2013	Puncture Fluids	Greece	PRJEB10018	Hospital Acquisition
EuSCAPE_GR055	2013	Wound Secretion	Greece	PRJEB10018	Community Onset
EuSCAPE_GR057	2013	Blood	Greece	PRJEB10018	Hospital Acquisition
EuSCAPE_GR060	2013	Wound Secretion	Greece	PRJEB10018	Hospital Acquisition
EuSCAPE_GR061	2013	Puncture Fluids	Greece	PRJEB10018	Hospital Acquisition
EuSCAPE_GR064	2013	Wound Secretion	Greece	PRJEB10018	Hospital Acquisition
EuSCAPE_GR065	2013	Urine	Greece	PRJEB10018	Hospital Acquisition
EuSCAPE_GR066	2014	Urine	Greece	PRJEB10018	Hospital Acquisition
EuSCAPE_GR069	2014	Lower Respiratory Tract Secrection	Greece	PRJEB10018	Hospital Acquisition
EuSCAPE_GR070	2014	Blood	Greece	PRJEB10018	Community Onset
EuSCAPE_GR071	2014	Urine	Greece	PRJEB10018	Community Onset
EuSCAPE_GR073	2014	Wound Secretion	Greece	PRJEB10018	Hospital Acquisition
EuSCAPE_GR074	2014	Urine	Greece	PRJEB10018	Hospital Acquisition
EuSCAPE_GR075	2014	Blood	Greece	PRJEB10018	Hospital Acquisition
EuSCAPE_GR077	2014	Urine	Greece	PRJEB10018	Unknown
EuSCAPE_GR078	2014	Blood	Greece	PRJEB10018	Unknown
EuSCAPE_GR079	2014	Lower Respiratory Tract Secrection	Greece	PRJEB10018	Unknown
EuSCAPE_GR080	2014	Urine	Greece	PRJEB10018	Unknown
EuSCAPE_GR085	2014	Urine	Greece	PRJEB10018	Hospital Acquisition
EuSCAPE_GR089	2014	Urine	Greece	PRJEB10018	Hospital Acquisition
EuSCAPE_GR090	2014	Lower Respiratory Tract Secrection	Greece	PRJEB10018	Hospital Acquisition
EuSCAPE_GR091	2014	Other (central venous catheter)	Greece	PRJEB10018	Hospital Acquisition
EuSCAPE_GR092	2014	Puncture Fluids	Greece	PRJEB10018	Hospital Acquisition
EuSCAPE_GR094	2014	Wound Secretion	Greece	PRJEB10018	Hospital Acquisition
EuSCAPE_GR096	2014	Urine	Greece	PRJEB10018	Hospital Acquisition
EuSCAPE_GR097	2014	Puncture Fluids	Greece	PRJEB10018	Hospital Acquisition
EuSCAPE_GR098	2014	Urine	Greece	PRJEB10018	Hospital Acquisition
EuSCAPE_GR099	2014	Urine	Greece	PRJEB10018	Hospital Acquisition
EuSCAPE_GR101	2013	Blood	Greece	PRJEB10018	Hospital Acquisition
EuSCAPE_GR105	2013	Blood	Greece	PRJEB10018	Hospital Acquisition
EuSCAPE_GR107	2014	Urine	Greece	PRJEB10018	Hospital Acquisition
EuSCAPE_GR108	2014	Blood	Greece	PRJEB10018	Hospital Acquisition
EuSCAPE_GR110	2014	Urine	Greece	PRJEB10018	Hospital Acquisition
EuSCAPE_GR111	2013	Blood	Greece	PRJEB10018	Hospital Acquisition
EuSCAPE_GR112	2013	Blood	Greece	PRJEB10018	Hospital Acquisition
EuSCAPE_GR113	2013	Blood	Greece	PRJEB10018	Hospital Acquisition
EuSCAPE_GR114	2013	Blood	Greece	PRJEB10018	Hospital Acquisition
EuSCAPE_GR115	2013	Blood	Greece	PRJEB10018	Hospital Acquisition
EuSCAPE_GR116	2013	Wound Secretion	Greece	PRJEB10018	Hospital Acquisition
EuSCAPE_GR117	2014	Urine	Greece	PRJEB10018	Community Onset
EuSCAPE_GR118	2014	Blood	Greece	PRJEB10018	Hospital Acquisition
EuSCAPE_GR119	2014	Urine	Greece	PRJEB10018	Community Onset
EuSCAPE_GR120	2014	Blood	Greece	PRJEB10018	Hospital Acquisition
EuSCAPE_GR121	2014	Urine	Greece	PRJEB10018	Hospital Acquisition
EuSCAPE_GR124	2014	Wound Secretion	Greece	PRJEB10018	Hospital Acquisition
EuSCAPE_GR125	2014	Wound Secretion	Greece	PRJEB10018	Community Onset
EuSCAPE_GR127	2014	Other (central venous catheter)	Greece	PRJEB10018	Hospital Acquisition
EuSCAPE_GR129	2014	Puncture Fluids	Greece	PRJEB10018	Unknown
EuSCAPE_GR131	2014	Urine	Greece	PRJEB10018	Unknown
EuSCAPE_GR133	2014	Urine	Greece	PRJEB10018	Hospital Acquisition
EuSCAPE_GR134	2014	Urine	Greece	PRJEB10018	Hospital Acquisition
EuSCAPE_GR139	2014	Urine	Greece	PRJEB10018	Hospital Acquisition
EuSCAPE_GR135	2014	Urine	Greece	PRJEB10018	Hospital Acquisition
EuSCAPE_GR142	2014	Urine	Greece	PRJEB10018	Community Onset
EuSCAPE_GR145	2013	Urine	Greece	PRJEB10018	Unknown
EuSCAPE_GR146	2014	Urine	Greece	PRJEB10018	Hospital Acquisition
EuSCAPE_GR147	2013	Blood	Greece	PRJEB10018	Hospital Acquisition
EuSCAPE_GR149	2014	Urine	Greece	PRJEB10018	Hospital Acquisition
EuSCAPE_GR151	2014	Urine	Greece	PRJEB10018	Hospital Acquisition
EuSCAPE_GR153	2014	Urine	Greece	PRJEB10018	Hospital Acquisition
EuSCAPE_GR154	2014	Urine	Greece	PRJEB10018	Hospital Acquisition
EuSCAPE_GR158	2014	Blood	Greece	PRJEB10018	Community Onset
EuSCAPE_GR159	2014	Urine	Greece	PRJEB10018	Hospital Acquisition
EuSCAPE_GR160	2014	Wound Secretion	Greece	PRJEB10018	Community Onset
EuSCAPE_GR162	2014	Other (bile)	Greece	PRJEB10018	Hospital Acquisition
EuSCAPE_GR163	2014	Urine	Greece	PRJEB10018	Community Onset
EuSCAPE_GR165	2014	Blood	Greece	PRJEB10018	Community Onset
EuSCAPE_GR166	2014	Urine	Greece	PRJEB10018	Hospital Acquisition
EuSCAPE_GR167	2014	Urine	Greece	PRJEB10018	Hospital Acquisition
EuSCAPE_HR001	2014	Urine	Croatia	PRJEB10018	Hospital Acquisition
EuSCAPE_HR003	2014	Urine	Croatia	PRJEB10018	Hospital Acquisition
EuSCAPE_HR005	2014	Urine	Croatia	PRJEB10018	Hospital Acquisition
EuSCAPE_HR007	2014	Urine	Croatia	PRJEB10018	Hospital Acquisition
EuSCAPE_HR008	2014	Urine	Croatia	PRJEB10018	Hospital Acquisition
EuSCAPE_HR010	2013	Urine	Croatia	PRJEB10018	Hospital Acquisition
EuSCAPE_HR011	2014	Urine	Croatia	PRJEB10018	Hospital Acquisition
EuSCAPE_HR012	2014	Blood	Croatia	PRJEB10018	Community Onset
EuSCAPE_HR013	2014	Blood	Croatia	PRJEB10018	Hospital Acquisition
EuSCAPE_HR014	2014	Blood	Croatia	PRJEB10018	Hospital Acquisition
EuSCAPE_HR015	2014	Blood	Croatia	PRJEB10018	Community Onset
EuSCAPE_HR016	2013	Urine	Croatia	PRJEB10018	Hospital Acquisition
EuSCAPE_HR017	2014	Other (central venous catheter)	Croatia	PRJEB10018	Hospital Acquisition
EuSCAPE_HR020	2013	Blood	Croatia	PRJEB10018	Hospital Acquisition
EuSCAPE_HR021	2013	Other (catheter)	Croatia	PRJEB10018	Hospital Acquisition
EuSCAPE_HR022	2014	Urine	Croatia	PRJEB10018	Hospital Acquisition
EuSCAPE_HR024	2014	Urine	Croatia	PRJEB10018	Hospital Acquisition
EuSCAPE_HR025	2014	Urine	Croatia	PRJEB10018	Hospital Acquisition
EuSCAPE_HR026	2014	Urine	Croatia	PRJEB10018	Community Onset
EuSCAPE_HR027	2013	Blood	Croatia	PRJEB10018	Community Onset
EuSCAPE_HR028	2014	Wound Secretion	Croatia	PRJEB10018	Hospital Acquisition
EuSCAPE_HR029	2013	Wound Secretion	Croatia	PRJEB10018	Hospital Acquisition
EuSCAPE_HR030	2013	Blood	Croatia	PRJEB10018	Community Onset
EuSCAPE_HR032	2014	Urine	Croatia	PRJEB10018	Hospital Acquisition
EuSCAPE_HR035	2014	Urine	Croatia	PRJEB10018	Hospital Acquisition
EuSCAPE_HR038	2014	Urine	Croatia	PRJEB10018	Hospital Acquisition
EuSCAPE_HR039	2014	Urine	Croatia	PRJEB10018	Hospital Acquisition
EuSCAPE_HR041	2014	Urine	Croatia	PRJEB10018	Hospital Acquisition
EuSCAPE_HR042	2014	Urine	Croatia	PRJEB10018	Hospital Acquisition
EuSCAPE_HR046	2014	Urine	Croatia	PRJEB10018	Hospital Acquisition
EuSCAPE_HR047	2014	Wound Secretion	Croatia	PRJEB10018	Hospital Acquisition
EuSCAPE_HR051	2014	Lower Respiratory Tract Secrection	Croatia	PRJEB10018	Hospital Acquisition
EuSCAPE_HR052	2014	Urine	Croatia	PRJEB10018	Hospital Acquisition
EuSCAPE_HR053	2013	Urine	Croatia	PRJEB10018	Hospital Acquisition
EuSCAPE_HR055	2013	Urine	Croatia	PRJEB10018	Hospital Acquisition
EuSCAPE_HR056	2014	Lower Respiratory Tract Secrection	Croatia	PRJEB10018	Hospital Acquisition
EuSCAPE_HR057	2014	Urine	Croatia	PRJEB10018	Community Onset
EuSCAPE_HR058	2014	Urine	Croatia	PRJEB10018	Community Onset
EuSCAPE_HR059	2013	Lower Respiratory Tract Secrection	Croatia	PRJEB10018	Hospital Acquisition
EuSCAPE_HR060	2013	Urine	Croatia	PRJEB10018	Community Onset
EuSCAPE_HR061	2013	Lower Respiratory Tract Secrection	Croatia	PRJEB10018	Hospital Acquisition
EuSCAPE_HR062	2014	Urine	Croatia	PRJEB10018	Hospital Acquisition
EuSCAPE_HR063	2014	Urine	Croatia	PRJEB10018	Hospital Acquisition
EuSCAPE_HR064	2013	Urine	Croatia	PRJEB10018	Hospital Acquisition
EuSCAPE_HR065	2013	Puncture Fluids	Croatia	PRJEB10018	Hospital Acquisition
EuSCAPE_HR066	2013	Urine	Croatia	PRJEB10018	Community Onset
EuSCAPE_HR068	2013	Lower Respiratory Tract Secrection	Croatia	PRJEB10018	Hospital Acquisition
EuSCAPE_HR069	2013	Urine	Croatia	PRJEB10018	Hospital Acquisition
EuSCAPE_HR071	2014	Wound Secretion	Croatia	PRJEB10018	Hospital Acquisition
EuSCAPE_HR072	2014	Urine	Croatia	PRJEB10018	Community Onset
EuSCAPE_HR074	2013	Lower Respiratory Tract Secrection	Croatia	PRJEB10018	Hospital Acquisition
EuSCAPE_HR075	2013	Urine	Croatia	PRJEB10018	Hospital Acquisition
EuSCAPE_HR076	2014	Wound Secretion	Croatia	PRJEB10018	Community Onset
EuSCAPE_HR077	2013	Blood	Croatia	PRJEB10018	Hospital Acquisition
EuSCAPE_HR080	2014	Blood	Croatia	PRJEB10018	Hospital Acquisition
EuSCAPE_HR081	2014	Blood	Croatia	PRJEB10018	Hospital Acquisition
EuSCAPE_HR082	2013	Lower Respiratory Tract Secrection	Croatia	PRJEB10018	Hospital Acquisition
EuSCAPE_HR083	2013	Blood	Croatia	PRJEB10018	Hospital Acquisition
EuSCAPE_HR084	2014	Wound Secretion	Croatia	PRJEB10018	Hospital Acquisition
EuSCAPE_HR087	2014	Urine	Croatia	PRJEB10018	Hospital Acquisition
EuSCAPE_HR086	2014	Urine	Croatia	PRJEB10018	Hospital Acquisition
EuSCAPE_HR088	2014	Blood	Croatia	PRJEB10018	Hospital Acquisition
EuSCAPE_HR089	2013	Blood	Croatia	PRJEB10018	Hospital Acquisition
EuSCAPE_HR090	2013	Lower Respiratory Tract Secrection	Croatia	PRJEB10018	Hospital Acquisition
EuSCAPE_HR091	2014	Blood	Croatia	PRJEB10018	Hospital Acquisition
EuSCAPE_HR092	2014	Urine	Croatia	PRJEB10018	Hospital Acquisition
EuSCAPE_HR094	2014	Urine	Croatia	PRJEB10018	Hospital Acquisition
EuSCAPE_HR098	2014	Blood	Croatia	PRJEB10018	Community Onset
EuSCAPE_HR099	2013	Other (catheter)	Croatia	PRJEB10018	Hospital Acquisition
EuSCAPE_HR100	2013	Lower Respiratory Tract Secrection	Croatia	PRJEB10018	Hospital Acquisition
EuSCAPE_HR101	2013	Other (abscess)	Croatia	PRJEB10018	Hospital Acquisition
EuSCAPE_HR102	2013	Lower Respiratory Tract Secrection	Croatia	PRJEB10018	Hospital Acquisition
EuSCAPE_HR103	2014	Blood	Croatia	PRJEB10018	Hospital Acquisition
EuSCAPE_HR104	2014	Urine	Croatia	PRJEB10018	Hospital Acquisition
EuSCAPE_HR106	2014	Urine	Croatia	PRJEB10018	Hospital Acquisition
EuSCAPE_HR107	2014	Lower Respiratory Tract Secrection	Croatia	PRJEB10018	Hospital Acquisition
EuSCAPE_HR108	2014	Lower Respiratory Tract Secrection	Croatia	PRJEB10018	Community Onset
EuSCAPE_HU001	2013	Wound Secretion	Hungary	PRJEB10018	Hospital Acquisition
EuSCAPE_HU002	2013	Urine	Hungary	PRJEB10018	Hospital Acquisition
EuSCAPE_HU003	2013	Urine	Hungary	PRJEB10018	Community Onset
EuSCAPE_HU004	2013	Urine	Hungary	PRJEB10018	Community Onset
EuSCAPE_HU005	2013	Wound Secretion	Hungary	PRJEB10018	Unknown
EuSCAPE_HU006	2013	Urine	Hungary	PRJEB10018	Unknown
EuSCAPE_HU007	2013	Urine	Hungary	PRJEB10018	Unknown
EuSCAPE_HU008	2013	Urine	Hungary	PRJEB10018	Community Onset
EuSCAPE_HU009	2013	Urine	Hungary	PRJEB10018	Community Onset
EuSCAPE_HU010	2013	Lower Respiratory Tract Secrection	Hungary	PRJEB10018	Hospital Acquisition
EuSCAPE_HU011	2013	Urine	Hungary	PRJEB10018	Unknown
EuSCAPE_HU012	2013	Urine	Hungary	PRJEB10018	Unknown
EuSCAPE_HU013	2013	Urine	Hungary	PRJEB10018	Unknown
EuSCAPE_HU014	2013	Lower Respiratory Tract Secrection	Hungary	PRJEB10018	Hospital Acquisition
EuSCAPE_HU015	2013	Urine	Hungary	PRJEB10018	Hospital Acquisition
EuSCAPE_HU016	2013	Urine	Hungary	PRJEB10018	Hospital Acquisition
EuSCAPE_HU017	2013	Other (glans)	Hungary	PRJEB10018	Hospital Acquisition
EuSCAPE_HU018	2013	Puncture Fluids	Hungary	PRJEB10018	Hospital Acquisition
EuSCAPE_HU019	2013	Urine	Hungary	PRJEB10018	Hospital Acquisition
EuSCAPE_HU021	2013	Blood	Hungary	PRJEB10018	Hospital Acquisition
EuSCAPE_HU022	2013	Wound Secretion	Hungary	PRJEB10018	Hospital Acquisition
EuSCAPE_HU023	2013	Urine	Hungary	PRJEB10018	Hospital Acquisition
EuSCAPE_HU024	2013	Blood	Hungary	PRJEB10018	Hospital Acquisition
EuSCAPE_HU025	2013	Wound Secretion	Hungary	PRJEB10018	Hospital Acquisition
EuSCAPE_HU026	2014	Blood	Hungary	PRJEB10018	Hospital Acquisition
EuSCAPE_HU027	2014	Blood	Hungary	PRJEB10018	Hospital Acquisition
EuSCAPE_HU028	2014	Urine	Hungary	PRJEB10018	Hospital Acquisition
EuSCAPE_HU029	2014	Wound Secretion	Hungary	PRJEB10018	Hospital Acquisition
EuSCAPE_HU031	2014	Wound Secretion	Hungary	PRJEB10018	Unknown
EuSCAPE_HU033	2014	Urine	Hungary	PRJEB10018	Unknown
EuSCAPE_HU036	2013	Urine	Hungary	PRJEB10018	Hospital Acquisition
EuSCAPE_HU037	2013	Blood	Hungary	PRJEB10018	Hospital Acquisition
EuSCAPE_HU041	2013	Urine	Hungary	PRJEB10018	Unknown
EuSCAPE_HU042	2013	Urine	Hungary	PRJEB10018	Unknown
EuSCAPE_HU044	2013	Urine	Hungary	PRJEB10018	Community Onset
EuSCAPE_HU047	2013	Puncture Fluids	Hungary	PRJEB10018	Hospital Acquisition
EuSCAPE_HU049	2013	Other (glans)	Hungary	PRJEB10018	Hospital Acquisition
EuSCAPE_HU050	2013	Other (cerebrospinal fluid)	Hungary	PRJEB10018	Hospital Acquisition
EuSCAPE_HU051	2013	Urine	Hungary	PRJEB10018	Hospital Acquisition
EuSCAPE_HU052	2013	Urine	Hungary	PRJEB10018	Hospital Acquisition
EuSCAPE_HU053	2013	Urine	Hungary	PRJEB10018	Hospital Acquisition
EuSCAPE_HU062	2014	Blood	Hungary	PRJEB10018	Unknown
EuSCAPE_HU065	2014	Wound Secretion	Hungary	PRJEB10018	Community Onset
EuSCAPE_IE002	2013	Other (swab)	Ireland	PRJEB10018	Community Onset
EuSCAPE_IE008	2013	Urine	Ireland	PRJEB10018	Community Onset
EuSCAPE_IE009	2013	Urine	Ireland	PRJEB10018	Community Onset
EuSCAPE_IE010	2014	Lower Respiratory Tract Secrection	Ireland	PRJEB10018	Hospital Acquisition
EuSCAPE_IE013	2013	Blood	Ireland	PRJEB10018	Hospital Acquisition
EuSCAPE_IE017	2014	Lower Respiratory Tract Secrection	Ireland	PRJEB10018	Hospital Acquisition
EuSCAPE_IE018	2014	Urine	Ireland	PRJEB10018	Community Onset
EuSCAPE_IE019	2014	Urine	Ireland	PRJEB10018	Hospital Acquisition
EuSCAPE_IE022	2014	Blood	Ireland	PRJEB10018	Hospital Acquisition
EuSCAPE_IE024	2014	Wound Secretion	Ireland	PRJEB10018	Unknown
EuSCAPE_IE029	2014	Urine	Ireland	PRJEB10018	Unknown
EuSCAPE_IE031	2014	Wound Secretion	Ireland	PRJEB10018	Hospital Acquisition
EuSCAPE_IE037	2014	Blood	Ireland	PRJEB10018	Community Onset
EuSCAPE_IE039	2014	Urine	Ireland	PRJEB10018	Hospital Acquisition
EuSCAPE_IE040	2014	Urine	Ireland	PRJEB10018	Community Onset
EuSCAPE_IE042	2014	Lower Respiratory Tract Secrection	Ireland	PRJEB10018	Hospital Acquisition
EuSCAPE_IE043	2014	Blood	Ireland	PRJEB10018	Hospital Acquisition
EuSCAPE_IL004	2013	Blood	Israel	PRJEB10018	Hospital Acquisition
EuSCAPE_IL001	2014	Blood	Israel	PRJEB10018	Unknown
EuSCAPE_IL005	2014	Blood	Israel	PRJEB10018	Unknown
EuSCAPE_IL006	2014	Blood	Israel	PRJEB10018	Unknown
EuSCAPE_IL007	2014	Blood	Israel	PRJEB10018	Unknown
EuSCAPE_IL009	2013	Urine	Israel	PRJEB10018	Hospital Acquisition
EuSCAPE_IL011	2013	Urine	Israel	PRJEB10018	Hospital Acquisition
EuSCAPE_IL012	2013	Urine	Israel	PRJEB10018	Hospital Acquisition
EuSCAPE_IL013	2013	Urine	Israel	PRJEB10018	Hospital Acquisition
EuSCAPE_IL015	2013	Urine	Israel	PRJEB10018	Unknown
EuSCAPE_IL016	2014	Urine	Israel	PRJEB10018	Unknown
EuSCAPE_IL017	2014	Urine	Israel	PRJEB10018	Unknown
EuSCAPE_IL018	2014	Urine	Israel	PRJEB10018	Hospital Acquisition
EuSCAPE_IL019	2014	Urine	Israel	PRJEB10018	Unknown
EuSCAPE_IL020	2014	Lower Respiratory Tract Secrection	Israel	PRJEB10018	Hospital Acquisition
EuSCAPE_IL021	2014	Lower Respiratory Tract Secrection	Israel	PRJEB10018	Hospital Acquisition
EuSCAPE_IL022	2014	Blood	Israel	PRJEB10018	Unknown
EuSCAPE_IL024	2013	Urine	Israel	PRJEB10018	Hospital Acquisition
EuSCAPE_IL025	2013	Lower Respiratory Tract Secrection	Israel	PRJEB10018	Unknown
EuSCAPE_IL026	2013	Lower Respiratory Tract Secrection	Israel	PRJEB10018	Unknown
EuSCAPE_IL028	2014	Urine	Israel	PRJEB10018	Unknown
EuSCAPE_IL029	2014	Urine	Israel	PRJEB10018	Hospital Acquisition
EuSCAPE_IL033	2014	Urine	Israel	PRJEB10018	Community Onset
EuSCAPE_IL034	2014	Urine	Israel	PRJEB10018	Hospital Acquisition
EuSCAPE_IL035	2013	Urine	Israel	PRJEB10018	Unknown
EuSCAPE_IL036	2013	Urine	Israel	PRJEB10018	Unknown
EuSCAPE_IL038	2013	Urine	Israel	PRJEB10018	Unknown
EuSCAPE_IL040	2013	Wound Secretion	Israel	PRJEB10018	Hospital Acquisition
EuSCAPE_IL041	2013	Wound Secretion	Israel	PRJEB10018	Hospital Acquisition
EuSCAPE_IL044	2014	Blood	Israel	PRJEB10018	Hospital Acquisition
EuSCAPE_IL045	2013	Urine	Israel	PRJEB10018	Unknown
EuSCAPE_IL046	2013	Urine	Israel	PRJEB10018	Hospital Acquisition
EuSCAPE_IL047	2014	Blood	Israel	PRJEB10018	Unknown
EuSCAPE_IL048	2013	Lower Respiratory Tract Secrection	Israel	PRJEB10018	Hospital Acquisition
EuSCAPE_IL049	2013	Wound Secretion	Israel	PRJEB10018	Unknown
EuSCAPE_IL050	2013	Lower Respiratory Tract Secrection	Israel	PRJEB10018	Unknown
EuSCAPE_IL051	2013	Unknown	Israel	PRJEB10018	Hospital Acquisition
EuSCAPE_IL054	2013	Wound Secretion	Israel	PRJEB10018	Unknown
EuSCAPE_IL055	2013	Other (fluid)	Israel	PRJEB10018	Unknown
EuSCAPE_IL056	2013	Wound Secretion	Israel	PRJEB10018	Hospital Acquisition
EuSCAPE_IL057	2013	Urine	Israel	PRJEB10018	Hospital Acquisition
EuSCAPE_IL058	2013	Urine	Israel	PRJEB10018	Hospital Acquisition
EuSCAPE_IL059	2013	Urine	Israel	PRJEB10018	Hospital Acquisition
EuSCAPE_IL060	2014	Lower Respiratory Tract Secrection	Israel	PRJEB10018	Hospital Acquisition
EuSCAPE_IL061	2014	Wound Secretion	Israel	PRJEB10018	Unknown
EuSCAPE_IL062	2014	Urine	Israel	PRJEB10018	Hospital Acquisition
EuSCAPE_IL063	2014	Urine	Israel	PRJEB10018	Hospital Acquisition
EuSCAPE_IL065	2014	Urine	Israel	PRJEB10018	Unknown
EuSCAPE_IL066	2014	Urine	Israel	PRJEB10018	Unknown
EuSCAPE_IL067	2014	Urine	Israel	PRJEB10018	Unknown
EuSCAPE_IL068	2014	Blood	Israel	PRJEB10018	Unknown
EuSCAPE_IL069	2013	Blood	Israel	PRJEB10018	Hospital Acquisition
EuSCAPE_IL070	2013	Blood	Israel	PRJEB10018	Hospital Acquisition
EuSCAPE_IL072	2014	Other (bile)	Israel	PRJEB10018	Hospital Acquisition
EuSCAPE_IL073	2014	Urine	Israel	PRJEB10018	Hospital Acquisition
EuSCAPE_IL075	2014	Urine	Israel	PRJEB10018	Hospital Acquisition
EuSCAPE_IL076	2014	Other (tissue)	Israel	PRJEB10018	Hospital Acquisition
EuSCAPE_IL077	2014	Lower Respiratory Tract Secrection	Israel	PRJEB10018	Hospital Acquisition
EuSCAPE_IL078	2014	Urine	Israel	PRJEB10018	Hospital Acquisition
EuSCAPE_IL079	2014	Urine	Israel	PRJEB10018	Hospital Acquisition
EuSCAPE_IL080	2014	Urine	Israel	PRJEB10018	Hospital Acquisition
EuSCAPE_IL081	2014	Urine	Israel	PRJEB10018	Unknown
EuSCAPE_IL082	2014	Urine	Israel	PRJEB10018	Unknown
EuSCAPE_IL083	2014	Urine	Israel	PRJEB10018	Hospital Acquisition
EuSCAPE_IL084	2014	Urine	Israel	PRJEB10018	Unknown
EuSCAPE_IL085	2014	Urine	Israel	PRJEB10018	Unknown
EuSCAPE_IL086	2014	Urine	Israel	PRJEB10018	Unknown
EuSCAPE_IT001	2013	Urine	Italy	PRJEB10018	Hospital Acquisition
EuSCAPE_IT002	2013	Urine	Italy	PRJEB10018	Community Onset
EuSCAPE_IT004	2013	Urine	Italy	PRJEB10018	Hospital Acquisition
EuSCAPE_IT005	2013	Urine	Italy	PRJEB10018	Hospital Acquisition
EuSCAPE_IT006	2013	Urine	Italy	PRJEB10018	Community Onset
EuSCAPE_IT007	2013	Urine	Italy	PRJEB10018	Hospital Acquisition
EuSCAPE_IT009	2013	Urine	Italy	PRJEB10018	Hospital Acquisition
EuSCAPE_IT010	2013	Urine	Italy	PRJEB10018	Hospital Acquisition
EuSCAPE_IT011	2013	Urine	Italy	PRJEB10018	Hospital Acquisition
EuSCAPE_IT013	2013	Urine	Italy	PRJEB10018	Hospital Acquisition
EuSCAPE_IT014	2013	Lower Respiratory Tract Secrection	Italy	PRJEB10018	Hospital Acquisition
EuSCAPE_IT016	2013	Urine	Italy	PRJEB10018	Community Onset
EuSCAPE_IT015	2013	Urine	Italy	PRJEB10018	Hospital Acquisition
EuSCAPE_IT017	2013	Urine	Italy	PRJEB10018	Hospital Acquisition
EuSCAPE_IT018	2013	Wound Secretion	Italy	PRJEB10018	Hospital Acquisition
EuSCAPE_IT019	2013	Urine	Italy	PRJEB10018	Hospital Acquisition
EuSCAPE_IT020	2013	Lower Respiratory Tract Secrection	Italy	PRJEB10018	Community Onset
EuSCAPE_IT021	2013	Wound Secretion	Italy	PRJEB10018	Hospital Acquisition
EuSCAPE_IT022	2013	Lower Respiratory Tract Secrection	Italy	PRJEB10018	Hospital Acquisition
EuSCAPE_IT023	2013	Lower Respiratory Tract Secrection	Italy	PRJEB10018	Hospital Acquisition
EuSCAPE_IT024	2013	Urine	Italy	PRJEB10018	Hospital Acquisition
EuSCAPE_IT025	2013	Blood	Italy	PRJEB10018	Community Onset
EuSCAPE_IT026	2013	Blood	Italy	PRJEB10018	Hospital Acquisition
EuSCAPE_IT027	2013	Lower Respiratory Tract Secrection	Italy	PRJEB10018	Hospital Acquisition
EuSCAPE_IT028	2013	Blood	Italy	PRJEB10018	Hospital Acquisition
EuSCAPE_IT029	2013	Lower Respiratory Tract Secrection	Italy	PRJEB10018	Community Onset
EuSCAPE_IT030	2013	Urine	Italy	PRJEB10018	Hospital Acquisition
EuSCAPE_IT031	2013	Wound Secretion	Italy	PRJEB10018	Hospital Acquisition
EuSCAPE_IT032	2013	Blood	Italy	PRJEB10018	Hospital Acquisition
EuSCAPE_IT033	2013	Lower Respiratory Tract Secrection	Italy	PRJEB10018	Hospital Acquisition
EuSCAPE_IT034	2013	Lower Respiratory Tract Secrection	Italy	PRJEB10018	Hospital Acquisition
EuSCAPE_IT036	2013	Lower Respiratory Tract Secrection	Italy	PRJEB10018	Hospital Acquisition
EuSCAPE_IT037	2013	Blood	Italy	PRJEB10018	Community Onset
EuSCAPE_IT038	2013	Blood	Italy	PRJEB10018	Hospital Acquisition
EuSCAPE_IT039	2013	Lower Respiratory Tract Secrection	Italy	PRJEB10018	Community Onset
EuSCAPE_IT041	2013	Blood	Italy	PRJEB10018	Hospital Acquisition
EuSCAPE_IT042	2013	Blood	Italy	PRJEB10018	Hospital Acquisition
EuSCAPE_IT043	2013	Blood	Italy	PRJEB10018	Hospital Acquisition
EuSCAPE_IT044	2013	Blood	Italy	PRJEB10018	Hospital Acquisition
EuSCAPE_IT045	2013	Wound Secretion	Italy	PRJEB10018	Community Onset
EuSCAPE_IT046	2013	Blood	Italy	PRJEB10018	Hospital Acquisition
EuSCAPE_IT047	2013	Other (vascular prosthesis)	Italy	PRJEB10018	Hospital Acquisition
EuSCAPE_IT048	2013	Blood	Italy	PRJEB10018	Hospital Acquisition
EuSCAPE_IT049	2013	Blood	Italy	PRJEB10018	Hospital Acquisition
EuSCAPE_IT050	2013	Blood	Italy	PRJEB10018	Hospital Acquisition
EuSCAPE_IT051	2013	Blood	Italy	PRJEB10018	Hospital Acquisition
EuSCAPE_IT053	2013	Other (bile)	Italy	PRJEB10018	Hospital Acquisition
EuSCAPE_IT055	2013	Other (percutaneous abscess drainage)	Italy	PRJEB10018	Hospital Acquisition
EuSCAPE_IT056	2013	Blood	Italy	PRJEB10018	Hospital Acquisition
EuSCAPE_IT057	2013	Other (intraabdominal abscess)	Italy	PRJEB10018	Hospital Acquisition
EuSCAPE_IT058	2013	Blood	Italy	PRJEB10018	Hospital Acquisition
EuSCAPE_IT059	2013	Wound Secretion	Italy	PRJEB10018	Hospital Acquisition
EuSCAPE_IT060	2013	Urine	Italy	PRJEB10018	Hospital Acquisition
EuSCAPE_IT062	2013	Wound Secretion	Italy	PRJEB10018	Hospital Acquisition
EuSCAPE_IT063	2013	Unknown	Italy	PRJEB10018	Hospital Acquisition
EuSCAPE_IT064	2013	Urine	Italy	PRJEB10018	Hospital Acquisition
EuSCAPE_IT065	2013	Other (endofluid)	Italy	PRJEB10018	Hospital Acquisition
EuSCAPE_IT066	2013	Urine	Italy	PRJEB10018	Hospital Acquisition
EuSCAPE_IT068	2013	Blood	Italy	PRJEB10018	Hospital Acquisition
EuSCAPE_IT070	2013	Blood	Italy	PRJEB10018	Hospital Acquisition
EuSCAPE_IT071	2013	Blood	Italy	PRJEB10018	Hospital Acquisition
EuSCAPE_IT072	2013	Urine	Italy	PRJEB10018	Hospital Acquisition
EuSCAPE_IT074	2014	Blood	Italy	PRJEB10018	Hospital Acquisition
EuSCAPE_IT076	2014	Blood	Italy	PRJEB10018	Hospital Acquisition
EuSCAPE_IT078	2013	Wound Secretion	Italy	PRJEB10018	Hospital Acquisition
EuSCAPE_IT080	2013	Urine	Italy	PRJEB10018	Hospital Acquisition
EuSCAPE_IT081	2013	Blood	Italy	PRJEB10018	Hospital Acquisition
EuSCAPE_IT082	2013	Urine	Italy	PRJEB10018	Hospital Acquisition
EuSCAPE_IT083	2013	Urine	Italy	PRJEB10018	Hospital Acquisition
EuSCAPE_IT084	2013	Urine	Italy	PRJEB10018	Hospital Acquisition
EuSCAPE_IT085	2013	Urine	Italy	PRJEB10018	Hospital Acquisition
EuSCAPE_IT086	2013	Wound Secretion	Italy	PRJEB10018	Hospital Acquisition
EuSCAPE_IT087	2013	Urine	Italy	PRJEB10018	Community Onset
EuSCAPE_IT088	2013	Urine	Italy	PRJEB10018	Hospital Acquisition
EuSCAPE_IT089	2013	Urine	Italy	PRJEB10018	Hospital Acquisition
EuSCAPE_IT090	2013	Other (bile)	Italy	PRJEB10018	Hospital Acquisition
EuSCAPE_IT092	2013	Blood	Italy	PRJEB10018	Hospital Acquisition
EuSCAPE_IT093	2013	Urine	Italy	PRJEB10018	Hospital Acquisition
EuSCAPE_IT094	2013	Urine	Italy	PRJEB10018	Hospital Acquisition
EuSCAPE_IT095	2013	Urine	Italy	PRJEB10018	Community Onset
EuSCAPE_IT096	2013	Blood	Italy	PRJEB10018	Hospital Acquisition
EuSCAPE_IT099	2013	Blood	Italy	PRJEB10018	Community Onset
EuSCAPE_IT100	2013	Urine	Italy	PRJEB10018	Hospital Acquisition
EuSCAPE_IT101	2013	Urine	Italy	PRJEB10018	Community Onset
EuSCAPE_IT102	2013	Urine	Italy	PRJEB10018	Hospital Acquisition
EuSCAPE_IT103	2013	Urine	Italy	PRJEB10018	Community Onset
EuSCAPE_IT104	2013	Blood	Italy	PRJEB10018	Hospital Acquisition
EuSCAPE_IT106	2013	Wound Secretion	Italy	PRJEB10018	Hospital Acquisition
EuSCAPE_IT107	2013	Urine	Italy	PRJEB10018	Community Onset
EuSCAPE_IT108	2013	Other (drainage)	Italy	PRJEB10018	Hospital Acquisition
EuSCAPE_IT110	2013	Blood	Italy	PRJEB10018	Hospital Acquisition
EuSCAPE_IT112	2013	Wound Secretion	Italy	PRJEB10018	Hospital Acquisition
EuSCAPE_IT113	2013	Blood	Italy	PRJEB10018	Hospital Acquisition
EuSCAPE_IT114	2013	Wound Secretion	Italy	PRJEB10018	Hospital Acquisition
EuSCAPE_IT115	2013	Urine	Italy	PRJEB10018	Community Onset
EuSCAPE_IT116	2014	Puncture Fluids	Italy	PRJEB10018	Hospital Acquisition
EuSCAPE_IT117	2013	Blood	Italy	PRJEB10018	Community Onset
EuSCAPE_IT118	2013	Blood	Italy	PRJEB10018	Hospital Acquisition
EuSCAPE_IT119	2013	Blood	Italy	PRJEB10018	Hospital Acquisition
EuSCAPE_IT120	2013	Blood	Italy	PRJEB10018	Hospital Acquisition
EuSCAPE_IT121	2014	Blood	Italy	PRJEB10018	Hospital Acquisition
EuSCAPE_IT122	2013	Blood	Italy	PRJEB10018	Hospital Acquisition
EuSCAPE_IT124	2013	Blood	Italy	PRJEB10018	Hospital Acquisition
EuSCAPE_IT126	2013	Urine	Italy	PRJEB10018	Hospital Acquisition
EuSCAPE_IT127	2013	Blood	Italy	PRJEB10018	Hospital Acquisition
EuSCAPE_IT128	2013	Blood	Italy	PRJEB10018	Hospital Acquisition
EuSCAPE_IT129	2014	Urine	Italy	PRJEB10018	Hospital Acquisition
EuSCAPE_IT130	2013	Blood	Italy	PRJEB10018	Hospital Acquisition
EuSCAPE_IT131	2014	Urine	Italy	PRJEB10018	Hospital Acquisition
EuSCAPE_IT132	2014	Lower Respiratory Tract Secrection	Italy	PRJEB10018	Hospital Acquisition
EuSCAPE_IT133	2014	Blood	Italy	PRJEB10018	Hospital Acquisition
EuSCAPE_IT134	2014	Puncture Fluids	Italy	PRJEB10018	Hospital Acquisition
EuSCAPE_IT135	2014	Puncture Fluids	Italy	PRJEB10018	Hospital Acquisition
EuSCAPE_IT136	2014	Other (drainage)	Italy	PRJEB10018	Hospital Acquisition
EuSCAPE_IT138	2014	Blood	Italy	PRJEB10018	Hospital Acquisition
EuSCAPE_IT139	2014	Wound Secretion (wound)	Italy	PRJEB10018	Hospital Acquisition
EuSCAPE_IT140	2014	Urine	Italy	PRJEB10018	Hospital Acquisition
EuSCAPE_IT141	2014	Blood	Italy	PRJEB10018	Community Onset
EuSCAPE_IT142	2014	Urine	Italy	PRJEB10018	Hospital Acquisition
EuSCAPE_IT143	2014	Other (skin swab)	Italy	PRJEB10018	Hospital Acquisition
EuSCAPE_IT144	2014	Lower Respiratory Tract Secrection	Italy	PRJEB10018	Hospital Acquisition
EuSCAPE_IT145	2014	Urine	Italy	PRJEB10018	Hospital Acquisition
EuSCAPE_IT147	2014	Other (ocular swab)	Italy	PRJEB10018	Hospital Acquisition
EuSCAPE_IT148	2014	Urine	Italy	PRJEB10018	Hospital Acquisition
EuSCAPE_IT149	2014	Other (drainage)	Italy	PRJEB10018	Hospital Acquisition
EuSCAPE_IT151	2014	Other (foreskin swab)	Italy	PRJEB10018	Hospital Acquisition
EuSCAPE_IT152	2014	Lower Respiratory Tract Secrection	Italy	PRJEB10018	Hospital Acquisition
EuSCAPE_IT153	2014	Urine	Italy	PRJEB10018	Community Onset
EuSCAPE_IT155	2014	Lower Respiratory Tract Secrection	Italy	PRJEB10018	Hospital Acquisition
EuSCAPE_IT160	2013	Blood	Italy	PRJEB10018	Hospital Acquisition
EuSCAPE_IT161	2013	Blood	Italy	PRJEB10018	Community Onset
EuSCAPE_IT162	2013	Blood	Italy	PRJEB10018	Hospital Acquisition
EuSCAPE_IT163	2014	Lower Respiratory Tract Secrection	Italy	PRJEB10018	Hospital Acquisition
EuSCAPE_IT165	2014	Blood	Italy	PRJEB10018	Community Onset
EuSCAPE_IT166	2013	Blood	Italy	PRJEB10018	Hospital Acquisition
EuSCAPE_IT167	2014	Other (central venous catheter)	Italy	PRJEB10018	Community Onset
EuSCAPE_IT168	2013	Blood	Italy	PRJEB10018	Hospital Acquisition
EuSCAPE_IT169	2014	Blood	Italy	PRJEB10018	Hospital Acquisition
EuSCAPE_IT172	2014	Urine	Italy	PRJEB10018	Hospital Acquisition
EuSCAPE_IT174	2014	Blood	Italy	PRJEB10018	Hospital Acquisition
EuSCAPE_IT175	2014	Wound Secretion	Italy	PRJEB10018	Hospital Acquisition
EuSCAPE_IT177	2014	Urine	Italy	PRJEB10018	Hospital Acquisition
EuSCAPE_IT178	2013	Urine	Italy	PRJEB10018	Community Onset
EuSCAPE_IT180	2013	Lower Respiratory Tract Secrection	Italy	PRJEB10018	Hospital Acquisition
EuSCAPE_IT182	2013	Lower Respiratory Tract Secrection	Italy	PRJEB10018	Hospital Acquisition
EuSCAPE_IT184	2013	Lower Respiratory Tract Secrection	Italy	PRJEB10018	Hospital Acquisition
EuSCAPE_IT185	2014	Urine	Italy	PRJEB10018	Community Onset
EuSCAPE_IT188	2013	Other (peritoneal fluid)	Italy	PRJEB10018	Community Onset
EuSCAPE_IT190	2013	Blood	Italy	PRJEB10018	Community Onset
EuSCAPE_IT193	2014	Urine	Italy	PRJEB10018	Community Onset
EuSCAPE_IT194	2014	Lower Respiratory Tract Secrection	Italy	PRJEB10018	Hospital Acquisition
EuSCAPE_IT196	2014	Other (liquid drain)	Italy	PRJEB10018	Hospital Acquisition
EuSCAPE_IT197	2014	Urine	Italy	PRJEB10018	Community Onset
EuSCAPE_IT198	2014	Lower Respiratory Tract Secrection	Italy	PRJEB10018	Hospital Acquisition
EuSCAPE_IT199	2013	Urine	Italy	PRJEB10018	Community Onset
EuSCAPE_IT200	2014	Lower Respiratory Tract Secrection	Italy	PRJEB10018	Hospital Acquisition
EuSCAPE_IT201	2013	Blood	Italy	PRJEB10018	Hospital Acquisition
EuSCAPE_IT202	2014	Lower Respiratory Tract Secrection	Italy	PRJEB10018	Hospital Acquisition
EuSCAPE_IT205	2014	Urine	Italy	PRJEB10018	Hospital Acquisition
EuSCAPE_IT206	2014	Urine	Italy	PRJEB10018	Community Onset
EuSCAPE_IT207	2014	Blood	Italy	PRJEB10018	Hospital Acquisition
EuSCAPE_IT208	2014	Blood	Italy	PRJEB10018	Hospital Acquisition
EuSCAPE_IT210	2014	Blood	Italy	PRJEB10018	Hospital Acquisition
EuSCAPE_IT211	2014	Urine	Italy	PRJEB10018	Community Onset
EuSCAPE_IT213	2014	Urine	Italy	PRJEB10018	Community Onset
EuSCAPE_IT214	2014	Blood	Italy	PRJEB10018	Hospital Acquisition
EuSCAPE_IT215	2014	Urine	Italy	PRJEB10018	Community Onset
EuSCAPE_IT216	2013	Puncture Fluids	Italy	PRJEB10018	Hospital Acquisition
EuSCAPE_IT217	2014	Blood	Italy	PRJEB10018	Hospital Acquisition
EuSCAPE_IT219	2014	Urine	Italy	PRJEB10018	Hospital Acquisition
EuSCAPE_IT221	2014	Blood	Italy	PRJEB10018	Hospital Acquisition
EuSCAPE_IT222	2013	Urine	Italy	PRJEB10018	Hospital Acquisition
EuSCAPE_IT223	2014	Blood	Italy	PRJEB10018	Hospital Acquisition
EuSCAPE_IT224	2013	Lower Respiratory Tract Secrection	Italy	PRJEB10018	Hospital Acquisition
EuSCAPE_IT225	2014	Blood	Italy	PRJEB10018	Hospital Acquisition
EuSCAPE_IT226	2014	Blood	Italy	PRJEB10018	Hospital Acquisition
EuSCAPE_IT228	2014	Blood	Italy	PRJEB10018	Hospital Acquisition
EuSCAPE_IT233	2014	Urine	Italy	PRJEB10018	Hospital Acquisition
EuSCAPE_IT234	2014	Blood	Italy	PRJEB10018	Hospital Acquisition
EuSCAPE_IT236	2013	Wound Secretion	Italy	PRJEB10018	Hospital Acquisition
EuSCAPE_IT237	2014	Blood	Italy	PRJEB10018	Hospital Acquisition
EuSCAPE_IT238	2013	Urine	Italy	PRJEB10018	Hospital Acquisition
EuSCAPE_IT239	2014	Urine	Italy	PRJEB10018	Hospital Acquisition
EuSCAPE_IT240	2013	Urine	Italy	PRJEB10018	Hospital Acquisition
EuSCAPE_IT242	2014	Urine	Italy	PRJEB10018	Hospital Acquisition
EuSCAPE_IT244	2014	Blood	Italy	PRJEB10018	Hospital Acquisition
EuSCAPE_IT245	2014	Urine	Italy	PRJEB10018	Hospital Acquisition
EuSCAPE_IT246	2014	Blood	Italy	PRJEB10018	Hospital Acquisition
EuSCAPE_IT247	2013	Urine	Italy	PRJEB10018	Community Onset
EuSCAPE_IT248	2014	Urine	Italy	PRJEB10018	Hospital Acquisition
EuSCAPE_IT249	2013	Urine	Italy	PRJEB10018	Community Onset
EuSCAPE_IT250	2014	Lower Respiratory Tract Secrection	Italy	PRJEB10018	Hospital Acquisition
EuSCAPE_IT252	2014	Lower Respiratory Tract Secrection	Italy	PRJEB10018	Hospital Acquisition
EuSCAPE_IT253	2013	Urine	Italy	PRJEB10018	Community Onset
EuSCAPE_IT254	2014	Blood	Italy	PRJEB10018	Hospital Acquisition
EuSCAPE_IT255	2013	Urine	Italy	PRJEB10018	Hospital Acquisition
EuSCAPE_IT256	2013	Urine	Italy	PRJEB10018	Hospital Acquisition
EuSCAPE_IT258	2013	Blood	Italy	PRJEB10018	Hospital Acquisition
EuSCAPE_IT259	2013	Urine	Italy	PRJEB10018	Community Onset
EuSCAPE_IT260	2013	Urine	Italy	PRJEB10018	Community Onset
EuSCAPE_IT261	2013	Urine	Italy	PRJEB10018	Community Onset
EuSCAPE_IT262	2013	Urine	Italy	PRJEB10018	Community Onset
EuSCAPE_IT264	2013	Urine	Italy	PRJEB10018	Community Onset
EuSCAPE_IT266	2013	Urine	Italy	PRJEB10018	Hospital Acquisition
EuSCAPE_IT273	2014	Blood	Italy	PRJEB10018	Hospital Acquisition
EuSCAPE_IT274	2013	Urine	Italy	PRJEB10018	Hospital Acquisition
EuSCAPE_IT275	2014	Urine	Italy	PRJEB10018	Community Onset
EuSCAPE_IT278	2014	Other (membrane bone implants)	Italy	PRJEB10018	Hospital Acquisition
EuSCAPE_IT282	2014	Blood	Italy	PRJEB10018	Hospital Acquisition
EuSCAPE_IT284	2014	Unknown	Italy	PRJEB10018	Hospital Acquisition
EuSCAPE_IT286	2014	Other (liquid abdomen)	Italy	PRJEB10018	Hospital Acquisition
EuSCAPE_IT288	2014	Wound Secretion	Italy	PRJEB10018	Hospital Acquisition
EuSCAPE_IT290	2014	Blood	Italy	PRJEB10018	Hospital Acquisition
EuSCAPE_IT291	2014	Urine	Italy	PRJEB10018	Community Onset
EuSCAPE_IT292	2014	Urine	Italy	PRJEB10018	Community Onset
EuSCAPE_IT294	2013	Wound Secretion	Italy	PRJEB10018	Hospital Acquisition
EuSCAPE_IT299	2014	Urine	Italy	PRJEB10018	Hospital Acquisition
EuSCAPE_IT300	2013	Urine	Italy	PRJEB10018	Hospital Acquisition
EuSCAPE_IT307	2013	Blood	Italy	PRJEB10018	Community Onset
EuSCAPE_IT308	2014	Blood	Italy	PRJEB10018	Hospital Acquisition
EuSCAPE_IT312	2013	Wound Secretion	Italy	PRJEB10018	Hospital Acquisition
EuSCAPE_IT313	2014	Blood	Italy	PRJEB10018	Community Onset
EuSCAPE_IT315	2014	Blood	Italy	PRJEB10018	Hospital Acquisition
EuSCAPE_IT316	2013	Blood	Italy	PRJEB10018	Hospital Acquisition
EuSCAPE_IT318	2013	Other (biopsy)	Italy	PRJEB10018	Hospital Acquisition
EuSCAPE_IT321	2013	Blood	Italy	PRJEB10018	Community Onset
EuSCAPE_IT322	2014	Blood	Italy	PRJEB10018	Hospital Acquisition
EuSCAPE_IT323	2013	Lower Respiratory Tract Secrection	Italy	PRJEB10018	Hospital Acquisition
EuSCAPE_IT324	2014	Blood	Italy	PRJEB10018	Hospital Acquisition
EuSCAPE_IT326	2014	Blood	Italy	PRJEB10018	Hospital Acquisition
EuSCAPE_IT327	2013	Lower Respiratory Tract Secrection	Italy	PRJEB10018	Hospital Acquisition
EuSCAPE_IT328	2014	Lower Respiratory Tract Secrection	Italy	PRJEB10018	Hospital Acquisition
EuSCAPE_IT329	2014	Urine	Italy	PRJEB10018	Hospital Acquisition
EuSCAPE_IT330	2013	Other (fistula swab)	Italy	PRJEB10018	Hospital Acquisition
EuSCAPE_IT331	2014	Other (throat swab)	Italy	PRJEB10018	Hospital Acquisition
EuSCAPE_IT333	2013	Other (catheter tip)	Italy	PRJEB10018	Hospital Acquisition
EuSCAPE_IT334	2014	Urine	Italy	PRJEB10018	Hospital Acquisition
EuSCAPE_IT335	2013	Urine	Italy	PRJEB10018	Hospital Acquisition
EuSCAPE_IT336	2014	Lower Respiratory Tract Secrection	Italy	PRJEB10018	Community Onset
EuSCAPE_IT337	2013	Other (liquid drain)	Italy	PRJEB10018	Hospital Acquisition
EuSCAPE_IT341	2014	Blood	Italy	PRJEB10018	Hospital Acquisition
EuSCAPE_IT342	2014	Blood	Italy	PRJEB10018	Community Onset
EuSCAPE_IT343	2014	Urine	Italy	PRJEB10018	Hospital Acquisition
EuSCAPE_IT346	2013	Urine	Italy	PRJEB10018	Hospital Acquisition
EuSCAPE_IT347	2014	Urine	Italy	PRJEB10018	Community Onset
EuSCAPE_IT348	2013	Urine	Italy	PRJEB10018	Hospital Acquisition
EuSCAPE_IT349	2014	Urine	Italy	PRJEB10018	Hospital Acquisition
EuSCAPE_IT350	2013	Urine	Italy	PRJEB10018	Hospital Acquisition
EuSCAPE_IT352	2013	Lower Respiratory Tract Secrection	Italy	PRJEB10018	Hospital Acquisition
EuSCAPE_IT355	2013	Urine	Italy	PRJEB10018	Hospital Acquisition
EuSCAPE_IT358	2014	Other (vaginal swab)	Italy	PRJEB10018	Community Onset
EuSCAPE_IT359	2013	Urine	Italy	PRJEB10018	Hospital Acquisition
EuSCAPE_IT362	2014	Urine	Italy	PRJEB10018	Community Onset
EuSCAPE_IT364	2014	Wound Secretion	Italy	PRJEB10018	Hospital Acquisition
EuSCAPE_IT365	2013	Urine	Italy	PRJEB10018	Hospital Acquisition
EuSCAPE_IT366	2014	Lower Respiratory Tract Secrection	Italy	PRJEB10018	Hospital Acquisition
EuSCAPE_IT367	2013	Urine	Italy	PRJEB10018	Hospital Acquisition
EuSCAPE_IT368	2014	Urine	Italy	PRJEB10018	Hospital Acquisition
EuSCAPE_IT369	2013	Urine	Italy	PRJEB10018	Community Onset
EuSCAPE_IT370	2013	Urine	Italy	PRJEB10018	Community Onset
EuSCAPE_IT373	2013	Urine	Italy	PRJEB10018	Hospital Acquisition
EuSCAPE_IT375	2013	Urine	Italy	PRJEB10018	Community Onset
EuSCAPE_IT377	2013	Urine	Italy	PRJEB10018	Hospital Acquisition
EuSCAPE_IT379	2013	Urine	Italy	PRJEB10018	Community Onset
EuSCAPE_IT380	2013	Urine	Italy	PRJEB10018	Community Onset
EuSCAPE_IT382	2013	Urine	Italy	PRJEB10018	Hospital Acquisition
EuSCAPE_IT383	2013	Urine	Italy	PRJEB10018	Hospital Acquisition
EuSCAPE_IT384	2013	Lower Respiratory Tract Secrection	Italy	PRJEB10018	Hospital Acquisition
EuSCAPE_IT385	2014	Urine	Italy	PRJEB10018	Hospital Acquisition
EuSCAPE_IT386	2013	Urine	Italy	PRJEB10018	Hospital Acquisition
EuSCAPE_IT387	2014	Lower Respiratory Tract Secrection (aspirated tracheal)	Italy	PRJEB10018	Community Onset
EuSCAPE_IT388	2013	Urine	Italy	PRJEB10018	Community Onset
EuSCAPE_IT391	2013	Blood	Italy	PRJEB10018	Hospital Acquisition
EuSCAPE_IT394	2013	Wound Secretion	Italy	PRJEB10018	Hospital Acquisition
EuSCAPE_IT395	2014	Other (aspirated tracheal)	Italy	PRJEB10018	Hospital Acquisition
EuSCAPE_IT396	2013	Urine	Italy	PRJEB10018	Hospital Acquisition
EuSCAPE_IT397	2014	Urine	Italy	PRJEB10018	Hospital Acquisition
EuSCAPE_IT399	2014	Blood	Italy	PRJEB10018	Unknown
EuSCAPE_IT400	2013	Urine	Italy	PRJEB10018	Unknown
EuSCAPE_IT403	2014	Blood	Italy	PRJEB10018	Hospital Acquisition
EuSCAPE_IT404	2014	Blood	Italy	PRJEB10018	Hospital Acquisition
EuSCAPE_IT405	2014	Wound Secretion	Italy	PRJEB10018	Hospital Acquisition
EuSCAPE_LT003	2014	Wound Secretion	Lithuania	PRJEB10018	Hospital Acquisition
EuSCAPE_LT004	2014	Blood	Lithuania	PRJEB10018	Community Onset
EuSCAPE_LT006	2014	Urine	Lithuania	PRJEB10018	Community Onset
EuSCAPE_LT007	2014	Urine	Lithuania	PRJEB10018	Hospital Acquisition
EuSCAPE_LT008	2014	Lower Respiratory Tract Secrection	Lithuania	PRJEB10018	Hospital Acquisition
EuSCAPE_LT009	2013	Urine	Lithuania	PRJEB10018	Community Onset
EuSCAPE_LT010	2013	Blood	Lithuania	PRJEB10018	Community Onset
EuSCAPE_LU001	2013	Unknown	Luxembourg	PRJEB10018	Community Onset
EuSCAPE_LU002	2013	Unknown	Luxembourg	PRJEB10018	Unknown
EuSCAPE_LU003	2013	Urine	Luxembourg	PRJEB10018	Unknown
EuSCAPE_LU004	2013	Wound Secretion	Luxembourg	PRJEB10018	Unknown
EuSCAPE_LU005	2014	Unknown	Luxembourg	PRJEB10018	Unknown
EuSCAPE_LU006	2014	Unknown	Luxembourg	PRJEB10018	Unknown
EuSCAPE_LU007	2014	Unknown	Luxembourg	PRJEB10018	Unknown
EuSCAPE_LU008	2014	Unknown	Luxembourg	PRJEB10018	Unknown
EuSCAPE_LU009	2014	Unknown	Luxembourg	PRJEB10018	Unknown
EuSCAPE_LU010	2014	Unknown	Luxembourg	PRJEB10018	Unknown
EuSCAPE_LU011	2014	Unknown	Luxembourg	PRJEB10018	Unknown
EuSCAPE_LU012	2014	Unknown	Luxembourg	PRJEB10018	Unknown
EuSCAPE_LU013	2014	Unknown	Luxembourg	PRJEB10018	Unknown
EuSCAPE_LU014	2014	Unknown	Luxembourg	PRJEB10018	Unknown
EuSCAPE_LU015	2014	Unknown	Luxembourg	PRJEB10018	Unknown
EuSCAPE_LU017	2014	Unknown	Luxembourg	PRJEB10018	Unknown
EuSCAPE_LU018	2014	Unknown	Luxembourg	PRJEB10018	Unknown
EuSCAPE_LU019	2014	Unknown	Luxembourg	PRJEB10018	Unknown
EuSCAPE_LU020	2014	Unknown	Luxembourg	PRJEB10018	Unknown
EuSCAPE_LV002	2013	Urine	Latvia	PRJEB10018	Hospital Acquisition
EuSCAPE_LV006	2014	Urine	Latvia	PRJEB10018	Hospital Acquisition
EuSCAPE_ME001	2014	Lower Respiratory Tract Secrection	Montenegro	PRJEB10018	Hospital Acquisition
EuSCAPE_ME003	2014	Other (urinary catheter)	Montenegro	PRJEB10018	Hospital Acquisition
EuSCAPE_ME004	2014	Blood	Montenegro	PRJEB10018	Hospital Acquisition
EuSCAPE_ME005	2014	Other (tracheostomy)	Montenegro	PRJEB10018	Hospital Acquisition
EuSCAPE_ME006	2014	Unknown	Montenegro	PRJEB10018	Hospital Acquisition
EuSCAPE_ME007	2014	Other (central venous catheter)	Montenegro	PRJEB10018	Hospital Acquisition
EuSCAPE_ME009	2014	Urine	Montenegro	PRJEB10018	Hospital Acquisition
EuSCAPE_ME008	2014	Blood	Montenegro	PRJEB10018	Hospital Acquisition
EuSCAPE_ME010	2014	Other (tracheostomy)	Montenegro	PRJEB10018	Hospital Acquisition
EuSCAPE_ME011	2014	Unknown	Montenegro	PRJEB10018	Hospital Acquisition
EuSCAPE_ME012	2014	Unknown	Montenegro	PRJEB10018	Hospital Acquisition
EuSCAPE_ME013	2014	Lower Respiratory Tract Secrection	Montenegro	PRJEB10018	Hospital Acquisition
EuSCAPE_ME014	2014	Wound Secretion	Montenegro	PRJEB10018	Hospital Acquisition
EuSCAPE_ME015	2014	Blood	Montenegro	PRJEB10018	Hospital Acquisition
EuSCAPE_ME016	2014	Unknown	Montenegro	PRJEB10018	Hospital Acquisition
EuSCAPE_ME017	2014	Unknown	Montenegro	PRJEB10018	Hospital Acquisition
EuSCAPE_ME018	2014	Urine	Montenegro	PRJEB10018	Hospital Acquisition
EuSCAPE_ME019	2013	Wound Secretion	Montenegro	PRJEB10018	Hospital Acquisition
EuSCAPE_ME020	2013	Urine	Montenegro	PRJEB10018	Hospital Acquisition
EuSCAPE_MK006	2014	Lower Respiratory Tract Secrection	Macedonia	PRJEB10018	Hospital Acquisition
EuSCAPE_MT001	2013	Wound Secretion	Malta	PRJEB10018	Hospital Acquisition
EuSCAPE_MT002	2013	Wound Secretion	Malta	PRJEB10018	Hospital Acquisition
EuSCAPE_MT003	2013	Urine	Malta	PRJEB10018	Hospital Acquisition
EuSCAPE_MT005	2013	Blood	Malta	PRJEB10018	Hospital Acquisition
EuSCAPE_MT006	2013	Urine	Malta	PRJEB10018	Hospital Acquisition
EuSCAPE_MT008	2013	Blood	Malta	PRJEB10018	Hospital Acquisition
EuSCAPE_MT009	2013	Urine	Malta	PRJEB10018	Community Onset
EuSCAPE_MT010	2013	Urine	Malta	PRJEB10018	Unknown
EuSCAPE_MT011	2013	Urine	Malta	PRJEB10018	Hospital Acquisition
EuSCAPE_MT012	2013	Urine	Malta	PRJEB10018	Unknown
EuSCAPE_MT013	2013	Blood	Malta	PRJEB10018	Hospital Acquisition
EuSCAPE_MT014	2013	Blood	Malta	PRJEB10018	Hospital Acquisition
EuSCAPE_MT015	2013	Blood	Malta	PRJEB10018	Unknown
EuSCAPE_MT016	2013	Urine	Malta	PRJEB10018	Hospital Acquisition
EuSCAPE_MT017	2013	Urine	Malta	PRJEB10018	Community Onset
EuSCAPE_MT019	2013	Urine	Malta	PRJEB10018	Hospital Acquisition
EuSCAPE_MT020	2013	Urine	Malta	PRJEB10018	Hospital Acquisition
EuSCAPE_NO001	2013	Urine	Norway	PRJEB10018	Community Onset
EuSCAPE_NO002	2013	Other (pancreas secretion)	Norway	PRJEB10018	Hospital Acquisition
EuSCAPE_NO016	2014	Urine	Norway	PRJEB10018	Unknown
EuSCAPE_NO017	2014	Urine	Norway	PRJEB10018	Hospital Acquisition
EuSCAPE_PL001	2014	Blood	Poland	PRJEB10018	Unknown
EuSCAPE_PL002	2014	Lower Respiratory Tract Secrection	Poland	PRJEB10018	Community Onset
EuSCAPE_PL003	2014	Urine	Poland	PRJEB10018	Community Onset
EuSCAPE_PL004	2014	Urine	Poland	PRJEB10018	Hospital Acquisition
EuSCAPE_PL005	2014	Urine	Poland	PRJEB10018	Community Onset
EuSCAPE_PL006	2014	Urine	Poland	PRJEB10018	Hospital Acquisition
EuSCAPE_PL007	2014	Urine	Poland	PRJEB10018	Community Onset
EuSCAPE_PL008	2013	Urine	Poland	PRJEB10018	Community Onset
EuSCAPE_PL010	2014	Urine	Poland	PRJEB10018	Community Onset
EuSCAPE_PL011	2014	Urine	Poland	PRJEB10018	Hospital Acquisition
EuSCAPE_PL012	2013	Urine	Poland	PRJEB10018	Community Onset
EuSCAPE_PL013	2013	Lower Respiratory Tract Secrection	Poland	PRJEB10018	Community Onset
EuSCAPE_PL014	2013	Urine (venous catheter)	Poland	PRJEB10018	Hospital Acquisition
EuSCAPE_PL015	2013	Urine	Poland	PRJEB10018	Community Onset
EuSCAPE_PL016	2014	Urine	Poland	PRJEB10018	Hospital Acquisition
EuSCAPE_PL017	2014	Wound Secretion	Poland	PRJEB10018	Community Onset
EuSCAPE_PL018	2014	Lower Respiratory Tract Secrection	Poland	PRJEB10018	Hospital Acquisition
EuSCAPE_PL019	2014	Urine	Poland	PRJEB10018	Hospital Acquisition
EuSCAPE_PL020	2014	Urine	Poland	PRJEB10018	Hospital Acquisition
EuSCAPE_PL021	2014	Wound Secretion	Poland	PRJEB10018	Hospital Acquisition
EuSCAPE_PL022	2014	Wound Secretion	Poland	PRJEB10018	Community Onset
EuSCAPE_PL023	2014	Urine	Poland	PRJEB10018	Hospital Acquisition
EuSCAPE_PL024	2013	Blood	Poland	PRJEB10018	Hospital Acquisition
EuSCAPE_PL025	2014	Lower Respiratory Tract Secrection	Poland	PRJEB10018	Unknown
EuSCAPE_PL026	2013	Wound Secretion	Poland	PRJEB10018	Hospital Acquisition
EuSCAPE_PL028	2013	Urine	Poland	PRJEB10018	Hospital Acquisition
EuSCAPE_PL030	2014	Blood	Poland	PRJEB10018	Unknown
EuSCAPE_PL031	2013	Puncture Fluids	Poland	PRJEB10018	Hospital Acquisition
EuSCAPE_PL032	2014	Lower Respiratory Tract Secrection	Poland	PRJEB10018	Hospital Acquisition
EuSCAPE_PL034	2014	Urine	Poland	PRJEB10018	Unknown
EuSCAPE_PL035	2014	Lower Respiratory Tract Secrection	Poland	PRJEB10018	Community Onset
EuSCAPE_PL036	2014	Lower Respiratory Tract Secrection	Poland	PRJEB10018	Hospital Acquisition
EuSCAPE_PL037	2013	Urine	Poland	PRJEB10018	Hospital Acquisition
EuSCAPE_PL038	2013	Lower Respiratory Tract Secrection	Poland	PRJEB10018	Hospital Acquisition
EuSCAPE_PL039	2014	Lower Respiratory Tract Secrection	Poland	PRJEB10018	Hospital Acquisition
EuSCAPE_PL040	2014	Urine	Poland	PRJEB10018	Community Onset
EuSCAPE_PL041	2014	Wound Secretion	Poland	PRJEB10018	Hospital Acquisition
EuSCAPE_PL042	2013	Lower Respiratory Tract Secrection	Poland	PRJEB10018	Hospital Acquisition
EuSCAPE_PL045	2013	Lower Respiratory Tract Secrection	Poland	PRJEB10018	Hospital Acquisition
EuSCAPE_PL046	2013	Lower Respiratory Tract Secrection	Poland	PRJEB10018	Hospital Acquisition
EuSCAPE_PL047	2013	Blood	Poland	PRJEB10018	Hospital Acquisition
EuSCAPE_PL048	2013	Urine	Poland	PRJEB10018	Hospital Acquisition
EuSCAPE_PL049	2013	Blood	Poland	PRJEB10018	Hospital Acquisition
EuSCAPE_PL050	2014	Blood	Poland	PRJEB10018	Hospital Acquisition
EuSCAPE_PL052	2014	Wound Secretion	Poland	PRJEB10018	Community Onset
EuSCAPE_PL051	2014	Wound Secretion	Poland	PRJEB10018	Hospital Acquisition
EuSCAPE_PL053	2014	Lower Respiratory Tract Secrection	Poland	PRJEB10018	Hospital Acquisition
EuSCAPE_PL054	2014	Lower Respiratory Tract Secrection	Poland	PRJEB10018	Hospital Acquisition
EuSCAPE_PL055	2013	Other (pus)	Poland	PRJEB10018	Community Onset
EuSCAPE_PL056	2013	Wound Secretion (stomach tissue)	Poland	PRJEB10018	Hospital Acquisition
EuSCAPE_PL057	2014	Urine	Poland	PRJEB10018	Hospital Acquisition
EuSCAPE_PL058	2014	Blood	Poland	PRJEB10018	Community Onset
EuSCAPE_PL060	2014	Urine	Poland	PRJEB10018	Community Onset
EuSCAPE_PT001	2013	Blood	Portugal	PRJEB10018	Community Onset
EuSCAPE_PT002	2013	Urine	Portugal	PRJEB10018	Hospital Acquisition
EuSCAPE_PT003	2013	Urine	Portugal	PRJEB10018	Community Onset
EuSCAPE_PT004	2013	Urine	Portugal	PRJEB10018	Hospital Acquisition
EuSCAPE_PT005	2013	Urine	Portugal	PRJEB10018	Community Onset
EuSCAPE_PT006	2013	Lower Respiratory Tract Secrection	Portugal	PRJEB10018	Community Onset
EuSCAPE_PT007	2013	Blood	Portugal	PRJEB10018	Community Onset
EuSCAPE_PT008	2013	Urine	Portugal	PRJEB10018	Hospital Acquisition
EuSCAPE_PT009	2013	Lower Respiratory Tract Secrection	Portugal	PRJEB10018	Unknown
EuSCAPE_PT010	2013	Blood	Portugal	PRJEB10018	Hospital Acquisition
EuSCAPE_PT011	2013	Urine	Portugal	PRJEB10018	Community Onset
EuSCAPE_PT012	2013	Urine	Portugal	PRJEB10018	Community Onset
EuSCAPE_PT013	2013	Urine	Portugal	PRJEB10018	Community Onset
EuSCAPE_PT014	2013	Urine	Portugal	PRJEB10018	Community Onset
EuSCAPE_PT019	2014	Other (sputum)	Portugal	PRJEB10018	Community Onset
EuSCAPE_PT020	2014	Urine	Portugal	PRJEB10018	Community Onset
EuSCAPE_PT021	2014	Urine	Portugal	PRJEB10018	Community Onset
EuSCAPE_PT023	2014	Lower Respiratory Tract Secrection	Portugal	PRJEB10018	Community Onset
EuSCAPE_PT025	2014	Urine	Portugal	PRJEB10018	Community Onset
EuSCAPE_PT026	2014	Blood	Portugal	PRJEB10018	Hospital Acquisition
EuSCAPE_PT028	2013	Urine	Portugal	PRJEB10018	Hospital Acquisition
EuSCAPE_PT029	2014	Other (pus)	Portugal	PRJEB10018	Hospital Acquisition
EuSCAPE_PT030	2014	Urine	Portugal	PRJEB10018	Community Onset
EuSCAPE_PT031	2014	Urine	Portugal	PRJEB10018	Hospital Acquisition
EuSCAPE_PT032	2014	Blood	Portugal	PRJEB10018	Hospital Acquisition
EuSCAPE_PT034	2014	Urine	Portugal	PRJEB10018	Community Onset
EuSCAPE_PT035	2014	Other (pus)	Portugal	PRJEB10018	Unknown
EuSCAPE_PT036	2014	Urine	Portugal	PRJEB10018	Community Onset
EuSCAPE_PT037	2013	Wound Secretion	Portugal	PRJEB10018	Hospital Acquisition
EuSCAPE_PT038	2013	Lower Respiratory Tract Secrection	Portugal	PRJEB10018	Unknown
EuSCAPE_PT040	2014	Urine	Portugal	PRJEB10018	Hospital Acquisition
EuSCAPE_PT041	2014	Urine	Portugal	PRJEB10018	Hospital Acquisition
EuSCAPE_PT042	2014	Urine	Portugal	PRJEB10018	Hospital Acquisition
EuSCAPE_PT043	2014	Urine	Portugal	PRJEB10018	Hospital Acquisition
EuSCAPE_PT044	2014	Urine	Portugal	PRJEB10018	Community Onset
EuSCAPE_PT045	2014	Urine	Portugal	PRJEB10018	Hospital Acquisition
EuSCAPE_PT046	2014	Urine	Portugal	PRJEB10018	Unknown
EuSCAPE_PT049	2014	Urine	Portugal	PRJEB10018	Community Onset
EuSCAPE_PT050	2014	Urine	Portugal	PRJEB10018	Community Onset
EuSCAPE_PT051	2014	Other (pus)	Portugal	PRJEB10018	Hospital Acquisition
EuSCAPE_PT052	2014	Urine	Portugal	PRJEB10018	Community Onset
EuSCAPE_PT053	2014	Other (pus)	Portugal	PRJEB10018	Unknown
EuSCAPE_PT054	2014	Urine	Portugal	PRJEB10018	Hospital Acquisition
EuSCAPE_PT055	2014	Other (sputum)	Portugal	PRJEB10018	Community Onset
EuSCAPE_PT056	2014	Blood	Portugal	PRJEB10018	Hospital Acquisition
EuSCAPE_PT057	2014	Urine	Portugal	PRJEB10018	Community Onset
EuSCAPE_PT058	2014	Urine	Portugal	PRJEB10018	Hospital Acquisition
EuSCAPE_PT059	2014	Urine	Portugal	PRJEB10018	Hospital Acquisition
EuSCAPE_PT060	2014	Other (sputum)	Portugal	PRJEB10018	Hospital Acquisition
EuSCAPE_PT062	2014	Urine	Portugal	PRJEB10018	Hospital Acquisition
EuSCAPE_PT063	2014	Other (sputum)	Portugal	PRJEB10018	Hospital Acquisition
EuSCAPE_PT064	2014	Urine	Portugal	PRJEB10018	Hospital Acquisition
EuSCAPE_PT065	2014	Urine	Portugal	PRJEB10018	Community Onset
EuSCAPE_PT066	2014	Other (catheter)	Portugal	PRJEB10018	Unknown
EuSCAPE_PT068	2014	Urine	Portugal	PRJEB10018	Hospital Acquisition
EuSCAPE_PT069	2014	Other (pus)	Portugal	PRJEB10018	Hospital Acquisition
EuSCAPE_PT070	2014	Lower Respiratory Tract Secrection	Portugal	PRJEB10018	Unknown
EuSCAPE_PT071	2014	Urine	Portugal	PRJEB10018	Unknown
EuSCAPE_PT072	2014	Lower Respiratory Tract Secrection	Portugal	PRJEB10018	Hospital Acquisition
EuSCAPE_PT073	2014	Urine	Portugal	PRJEB10018	Hospital Acquisition
EuSCAPE_PT074	2014	Blood	Portugal	PRJEB10018	Unknown
EuSCAPE_PT075	2014	Urine	Portugal	PRJEB10018	Community Onset
EuSCAPE_PT082	2014	Urine	Portugal	PRJEB10018	Community Onset
EuSCAPE_PT083	2014	Urine	Portugal	PRJEB10018	Hospital Acquisition
EuSCAPE_PT084	2014	Urine	Portugal	PRJEB10018	Hospital Acquisition
EuSCAPE_PT085	2014	Urine	Portugal	PRJEB10018	Community Onset
EuSCAPE_PT088	2013	Urine	Portugal	PRJEB10018	Unknown
EuSCAPE_PT087	2013	Lower Respiratory Tract Secrection	Portugal	PRJEB10018	Unknown
EuSCAPE_PT089	2014	Urine	Portugal	PRJEB10018	Community Onset
EuSCAPE_PT090	2014	Blood	Portugal	PRJEB10018	Hospital Acquisition
EuSCAPE_PT092	2014	Other (sputum)	Portugal	PRJEB10018	Hospital Acquisition
EuSCAPE_PT094	2013	Urine	Portugal	PRJEB10018	Unknown
EuSCAPE_PT096	2013	Unknown	Portugal	PRJEB10018	Community Onset
EuSCAPE_PT097	2014	Unknown	Portugal	PRJEB10018	Unknown
EuSCAPE_PT098	2014	Unknown	Portugal	PRJEB10018	Unknown
EuSCAPE_PT099	2014	Unknown	Portugal	PRJEB10018	Unknown
EuSCAPE_PT100	2014	Unknown	Portugal	PRJEB10018	Unknown
EuSCAPE_RO001	2014	Urine	Romania	PRJEB10018	Unknown
EuSCAPE_RO004	2014	Wound Secretion	Romania	PRJEB10018	Unknown
EuSCAPE_RO005	2014	Lower Respiratory Tract Secrection	Romania	PRJEB10018	Hospital Acquisition
EuSCAPE_RO007	2014	Blood	Romania	PRJEB10018	Hospital Acquisition
EuSCAPE_RO008	2014	Blood	Romania	PRJEB10018	Hospital Acquisition
EuSCAPE_RO010	2013	Lower Respiratory Tract Secrection	Romania	PRJEB10018	Hospital Acquisition
EuSCAPE_RO012	2014	Urine	Romania	PRJEB10018	Unknown
EuSCAPE_RO013	2014	Other (secretion)	Romania	PRJEB10018	Unknown
EuSCAPE_RO014	2013	Blood	Romania	PRJEB10018	Hospital Acquisition
EuSCAPE_RO015	2014	Lower Respiratory Tract Secrection	Romania	PRJEB10018	Hospital Acquisition
EuSCAPE_RO016	2014	Urine	Romania	PRJEB10018	Community Onset
EuSCAPE_RO017	2014	Urine	Romania	PRJEB10018	Unknown
EuSCAPE_RO018	2014	Urine	Romania	PRJEB10018	Unknown
EuSCAPE_RO021	2014	Other (secretion)	Romania	PRJEB10018	Community Onset
EuSCAPE_RO023	2014	Urine	Romania	PRJEB10018	Unknown
EuSCAPE_RO024	2014	Blood	Romania	PRJEB10018	Hospital Acquisition
EuSCAPE_RO026	2013	Blood	Romania	PRJEB10018	Hospital Acquisition
EuSCAPE_RO027	2014	Lower Respiratory Tract Secrection	Romania	PRJEB10018	Community Onset
EuSCAPE_RO028	2014	Urine	Romania	PRJEB10018	Unknown
EuSCAPE_RO029	2014	Urine	Romania	PRJEB10018	Unknown
EuSCAPE_RO030	2013	Other (secretion)	Romania	PRJEB10018	Community Onset
EuSCAPE_RO031	2013	Lower Respiratory Tract Secrection	Romania	PRJEB10018	Community Onset
EuSCAPE_RO032	2013	Wound Secretion	Romania	PRJEB10018	Community Onset
EuSCAPE_RO033	2013	Lower Respiratory Tract Secrection	Romania	PRJEB10018	Community Onset
EuSCAPE_RO034	2013	Wound Secretion	Romania	PRJEB10018	Community Onset
EuSCAPE_RO039	2014	Urine	Romania	PRJEB10018	Unknown
EuSCAPE_RO041	2013	Urine	Romania	PRJEB10018	Hospital Acquisition
EuSCAPE_RO043	2013	Urine	Romania	PRJEB10018	Community Onset
EuSCAPE_RO044	2013	Urine	Romania	PRJEB10018	Community Onset
EuSCAPE_RO045	2013	Urine	Romania	PRJEB10018	Community Onset
EuSCAPE_RO046	2013	Urine	Romania	PRJEB10018	Community Onset
EuSCAPE_RO047	2013	Urine	Romania	PRJEB10018	Community Onset
EuSCAPE_RO048	2014	Urine	Romania	PRJEB10018	Hospital Acquisition
EuSCAPE_RO049	2013	Urine	Romania	PRJEB10018	Community Onset
EuSCAPE_RO051	2013	Blood	Romania	PRJEB10018	Hospital Acquisition
EuSCAPE_RO052	2014	Urine	Romania	PRJEB10018	Unknown
EuSCAPE_RO054	2014	Lower Respiratory Tract Secrection	Romania	PRJEB10018	Community Onset
EuSCAPE_RO055	2014	Urine	Romania	PRJEB10018	Unknown
EuSCAPE_RO056	2014	Urine	Romania	PRJEB10018	Unknown
EuSCAPE_RO057	2014	Lower Respiratory Tract Secrection	Romania	PRJEB10018	Hospital Acquisition
EuSCAPE_RO061	2014	Blood	Romania	PRJEB10018	Unknown
EuSCAPE_RO062	2014	Puncture Fluids	Romania	PRJEB10018	Hospital Acquisition
EuSCAPE_RO064	2013	Urine	Romania	PRJEB10018	Community Onset
EuSCAPE_RO065	2014	Lower Respiratory Tract Secrection	Romania	PRJEB10018	Community Onset
EuSCAPE_RO066	2013	Urine	Romania	PRJEB10018	Community Onset
EuSCAPE_RO067	2013	Urine	Romania	PRJEB10018	Community Onset
EuSCAPE_RO069	2013	Urine	Romania	PRJEB10018	Community Onset
EuSCAPE_RO070	2013	Urine	Romania	PRJEB10018	Community Onset
EuSCAPE_RO071	2013	Wound Secretion	Romania	PRJEB10018	Community Onset
EuSCAPE_RO072	2013	Urine	Romania	PRJEB10018	Community Onset
EuSCAPE_RO073	2014	Urine	Romania	PRJEB10018	Community Onset
EuSCAPE_RO074	2014	Urine	Romania	PRJEB10018	Community Onset
EuSCAPE_RO075	2014	Urine	Romania	PRJEB10018	Community Onset
EuSCAPE_RO076	2014	Urine	Romania	PRJEB10018	Community Onset
EuSCAPE_RO077	2014	Urine	Romania	PRJEB10018	Community Onset
EuSCAPE_RO078	2014	Blood	Romania	PRJEB10018	Community Onset
EuSCAPE_RO079	2014	Urine	Romania	PRJEB10018	Community Onset
EuSCAPE_RO080	2013	Urine	Romania	PRJEB10018	Unknown
EuSCAPE_RO081	2013	Urine	Romania	PRJEB10018	Community Onset
EuSCAPE_RO082	2014	Urine	Romania	PRJEB10018	Unknown
EuSCAPE_RO083	2014	Urine	Romania	PRJEB10018	Unknown
EuSCAPE_RO084	2014	Urine	Romania	PRJEB10018	Unknown
EuSCAPE_RO085	2014	Other (nasal)	Romania	PRJEB10018	Unknown
EuSCAPE_RO086	2014	Lower Respiratory Tract Secrection	Romania	PRJEB10018	Unknown
EuSCAPE_RO087	2014	Urine	Romania	PRJEB10018	Community Onset
EuSCAPE_RO089	2014	Lower Respiratory Tract Secrection	Romania	PRJEB10018	Hospital Acquisition
EuSCAPE_RO088	2014	Urine	Romania	PRJEB10018	Hospital Acquisition
EuSCAPE_RO091	2014	Other (pus)	Romania	PRJEB10018	Unknown
EuSCAPE_RO092	2014	Urine	Romania	PRJEB10018	Hospital Acquisition
EuSCAPE_RO093	2014	Wound Secretion	Romania	PRJEB10018	Hospital Acquisition
EuSCAPE_RO094	2014	Wound Secretion	Romania	PRJEB10018	Community Onset
EuSCAPE_RO095	2014	Urine	Romania	PRJEB10018	Hospital Acquisition
EuSCAPE_RO097	2014	Urine	Romania	PRJEB10018	Unknown
EuSCAPE_RO098	2013	Urine	Romania	PRJEB10018	Community Onset
EuSCAPE_RO099	2013	Urine	Romania	PRJEB10018	Community Onset
EuSCAPE_RO100	2013	Urine	Romania	PRJEB10018	Community Onset
EuSCAPE_RO101	2013	Lower Respiratory Tract Secrection	Romania	PRJEB10018	Hospital Acquisition
EuSCAPE_RO102	2013	Wound Secretion	Romania	PRJEB10018	Hospital Acquisition
EuSCAPE_RO103	2013	Urine	Romania	PRJEB10018	Hospital Acquisition
EuSCAPE_RO105	2013	Urine	Romania	PRJEB10018	Hospital Acquisition
EuSCAPE_RO106	2013	Urine	Romania	PRJEB10018	Hospital Acquisition
EuSCAPE_RO107	2013	Lower Respiratory Tract Secrection	Romania	PRJEB10018	Hospital Acquisition
EuSCAPE_RO108	2013	Urine	Romania	PRJEB10018	Hospital Acquisition
EuSCAPE_RO109	2013	Urine	Romania	PRJEB10018	Community Onset
EuSCAPE_RO111	2013	Wound Secretion	Romania	PRJEB10018	Hospital Acquisition
EuSCAPE_RO112	2013	Urine	Romania	PRJEB10018	Community Onset
EuSCAPE_RO113	2013	Urine	Romania	PRJEB10018	Hospital Acquisition
EuSCAPE_RO114	2013	Urine	Romania	PRJEB10018	Community Onset
EuSCAPE_RO115	2013	Lower Respiratory Tract Secrection	Romania	PRJEB10018	Hospital Acquisition
EuSCAPE_RO117	2013	Urine	Romania	PRJEB10018	Community Onset
EuSCAPE_RO118	2013	Lower Respiratory Tract Secrection	Romania	PRJEB10018	Hospital Acquisition
EuSCAPE_RO119	2013	Blood	Romania	PRJEB10018	Hospital Acquisition
EuSCAPE_RO120	2013	Urine	Romania	PRJEB10018	Hospital Acquisition
EuSCAPE_RO122	2013	Blood	Romania	PRJEB10018	Hospital Acquisition
EuSCAPE_RO123	2013	Blood	Romania	PRJEB10018	Hospital Acquisition
EuSCAPE_RO124	2013	Urine	Romania	PRJEB10018	Hospital Acquisition
EuSCAPE_RO125	2013	Urine	Romania	PRJEB10018	Hospital Acquisition
EuSCAPE_RO126	2013	Lower Respiratory Tract Secrection	Romania	PRJEB10018	Hospital Acquisition
EuSCAPE_RS001	2013	Puncture Fluids	Serbia	PRJEB10018	Unknown
EuSCAPE_RS002	2013	Urine	Serbia	PRJEB10018	Hospital Acquisition
EuSCAPE_RS006	2013	Wound Secretion	Serbia	PRJEB10018	Hospital Acquisition
EuSCAPE_RS007	2014	Urine	Serbia	PRJEB10018	Hospital Acquisition
EuSCAPE_RS009	2013	Urine	Serbia	PRJEB10018	Hospital Acquisition
EuSCAPE_RS010	2013	Urine	Serbia	PRJEB10018	Hospital Acquisition
EuSCAPE_RS011	2014	Blood	Serbia	PRJEB10018	Unknown
EuSCAPE_RS012	2014	Urine	Serbia	PRJEB10018	Unknown
EuSCAPE_RS014	2014	Urine	Serbia	PRJEB10018	Hospital Acquisition
EuSCAPE_RS015	2014	Urine	Serbia	PRJEB10018	Hospital Acquisition
EuSCAPE_RS016	2014	Urine	Serbia	PRJEB10018	Hospital Acquisition
EuSCAPE_RS017	2014	Urine	Serbia	PRJEB10018	Hospital Acquisition
EuSCAPE_RS018	2014	Blood	Serbia	PRJEB10018	Unknown
EuSCAPE_RS021	2014	Urine	Serbia	PRJEB10018	Hospital Acquisition
EuSCAPE_RS022	2014	Urine	Serbia	PRJEB10018	Hospital Acquisition
EuSCAPE_RS025	2014	Urine	Serbia	PRJEB10018	Hospital Acquisition
EuSCAPE_RS026	2014	Wound Secretion	Serbia	PRJEB10018	Hospital Acquisition
EuSCAPE_RS027	2013	Blood	Serbia	PRJEB10018	Unknown
EuSCAPE_RS028	2013	Blood	Serbia	PRJEB10018	Unknown
EuSCAPE_RS029	2014	Blood	Serbia	PRJEB10018	Hospital Acquisition
EuSCAPE_RS031	2013	Blood	Serbia	PRJEB10018	Unknown
EuSCAPE_RS032	2013	Blood	Serbia	PRJEB10018	Unknown
EuSCAPE_RS033	2014	Urine	Serbia	PRJEB10018	Hospital Acquisition
EuSCAPE_RS034	2014	Urine	Serbia	PRJEB10018	Hospital Acquisition
EuSCAPE_RS035	2014	Wound Secretion	Serbia	PRJEB10018	Hospital Acquisition
EuSCAPE_RS036	2014	Urine	Serbia	PRJEB10018	Hospital Acquisition
EuSCAPE_RS037	2014	Urine	Serbia	PRJEB10018	Hospital Acquisition
EuSCAPE_RS038	2013	Blood	Serbia	PRJEB10018	Hospital Acquisition
EuSCAPE_RS040	2014	Blood	Serbia	PRJEB10018	Hospital Acquisition
EuSCAPE_RS041	2014	Wound Secretion	Serbia	PRJEB10018	Hospital Acquisition
EuSCAPE_RS042	2014	Wound Secretion	Serbia	PRJEB10018	Unknown
EuSCAPE_RS043	2013	Blood	Serbia	PRJEB10018	Unknown
EuSCAPE_RS044	2014	Blood	Serbia	PRJEB10018	Hospital Acquisition
EuSCAPE_RS045	2013	Urine	Serbia	PRJEB10018	Hospital Acquisition
EuSCAPE_RS046	2013	Urine	Serbia	PRJEB10018	Hospital Acquisition
EuSCAPE_RS047	2013	Urine	Serbia	PRJEB10018	Hospital Acquisition
EuSCAPE_RS048	2013	Urine	Serbia	PRJEB10018	Hospital Acquisition
EuSCAPE_RS049	2013	Urine	Serbia	PRJEB10018	Hospital Acquisition
EuSCAPE_RS050	2013	Urine	Serbia	PRJEB10018	Hospital Acquisition
EuSCAPE_RS051	2013	Urine	Serbia	PRJEB10018	Hospital Acquisition
EuSCAPE_RS052	2014	Lower Respiratory Tract Secrection	Serbia	PRJEB10018	Unknown
EuSCAPE_RS053	2014	Blood	Serbia	PRJEB10018	Unknown
EuSCAPE_RS054	2014	Urine	Serbia	PRJEB10018	Unknown
EuSCAPE_RS057	2013	Lower Respiratory Tract Secrection	Serbia	PRJEB10018	Unknown
EuSCAPE_RS056	2014	Urine	Serbia	PRJEB10018	Hospital Acquisition
EuSCAPE_RS058	2014	Urine	Serbia	PRJEB10018	Hospital Acquisition
EuSCAPE_RS060	2013	Urine	Serbia	PRJEB10018	Unknown
EuSCAPE_RS061	2013	Lower Respiratory Tract Secrection	Serbia	PRJEB10018	Unknown
EuSCAPE_RS063	2013	Urine	Serbia	PRJEB10018	Unknown
EuSCAPE_RS064	2014	Other (drainage)	Serbia	PRJEB10018	Unknown
EuSCAPE_RS067	2013	Blood	Serbia	PRJEB10018	Unknown
EuSCAPE_RS068	2014	Blood	Serbia	PRJEB10018	Unknown
EuSCAPE_RS069	2013	Wound Secretion	Serbia	PRJEB10018	Unknown
EuSCAPE_RS071	2014	Blood	Serbia	PRJEB10018	Unknown
EuSCAPE_RS072	2014	Urine	Serbia	PRJEB10018	Hospital Acquisition
EuSCAPE_RS074	2014	Wound Secretion	Serbia	PRJEB10018	Unknown
EuSCAPE_RS075	2014	Urine	Serbia	PRJEB10018	Community Onset
EuSCAPE_RS076	2013	Blood	Serbia	PRJEB10018	Unknown
EuSCAPE_RS077	2014	Blood	Serbia	PRJEB10018	Unknown
EuSCAPE_RS079	2014	Urine	Serbia	PRJEB10018	Hospital Acquisition
EuSCAPE_RS080	2014	Urine	Serbia	PRJEB10018	Unknown
EuSCAPE_RS081	2014	Urine	Serbia	PRJEB10018	Hospital Acquisition
EuSCAPE_RS082	2014	Urine	Serbia	PRJEB10018	Hospital Acquisition
EuSCAPE_RS083	2013	Blood	Serbia	PRJEB10018	Community Onset
EuSCAPE_RS084	2013	Blood	Serbia	PRJEB10018	Community Onset
EuSCAPE_RS085	2014	Urine	Serbia	PRJEB10018	Hospital Acquisition
EuSCAPE_RS086	2014	Lower Respiratory Tract Secrection	Serbia	PRJEB10018	Hospital Acquisition
EuSCAPE_RS088	2014	Lower Respiratory Tract Secrection	Serbia	PRJEB10018	Hospital Acquisition
EuSCAPE_RS092	2014	Lower Respiratory Tract Secrection	Serbia	PRJEB10018	Hospital Acquisition
EuSCAPE_RS093	2013	Urine	Serbia	PRJEB10018	Unknown
EuSCAPE_RS094	2013	Urine	Serbia	PRJEB10018	Unknown
EuSCAPE_RS098	2013	Urine	Serbia	PRJEB10018	Unknown
EuSCAPE_RS099	2014	Blood	Serbia	PRJEB10018	Unknown
EuSCAPE_RS100	2014	Blood	Serbia	PRJEB10018	Hospital Acquisition
EuSCAPE_RS102	2014	Urine	Serbia	PRJEB10018	Hospital Acquisition
EuSCAPE_RS103	2014	Wound Secretion	Serbia	PRJEB10018	Hospital Acquisition
EuSCAPE_RS105	2014	Urine	Serbia	PRJEB10018	Hospital Acquisition
EuSCAPE_RS106	2013	Urine	Serbia	PRJEB10018	Unknown
EuSCAPE_RS107	2013	Urine	Serbia	PRJEB10018	Unknown
EuSCAPE_RS108	2014	Urine	Serbia	PRJEB10018	Hospital Acquisition
EuSCAPE_RS109	2014	Urine	Serbia	PRJEB10018	Hospital Acquisition
EuSCAPE_RS110	2013	Wound Secretion	Serbia	PRJEB10018	Community Onset
EuSCAPE_RS115	2014	Urine	Serbia	PRJEB10018	Hospital Acquisition
EuSCAPE_RS118	2014	Urine	Serbia	PRJEB10018	Hospital Acquisition
EuSCAPE_RS119	2014	Urine	Serbia	PRJEB10018	Hospital Acquisition
EuSCAPE_RS120	2013	Puncture Fluids	Serbia	PRJEB10018	Unknown
EuSCAPE_RS121	2013	Puncture Fluids	Serbia	PRJEB10018	Unknown
EuSCAPE_SC001	2013	Urine	United Kingdom (Scotland)	PRJEB10018	Hospital Acquisition
EuSCAPE_SC014	2014	Urine	United Kingdom (Scotland)	PRJEB10018	Community Onset
EuSCAPE_SC022	2014	Urine	United Kingdom (Scotland)	PRJEB10018	Community Onset
EuSCAPE_SC030	2013	Urine	United Kingdom (Scotland)	PRJEB10018	Community Onset
EuSCAPE_SC031	2014	Urine	United Kingdom (Scotland)	PRJEB10018	Hospital Acquisition
EuSCAPE_SC033	2014	Urine	United Kingdom (Scotland)	PRJEB10018	Community Onset
EuSCAPE_SI001	2013	Urine	Slovenia	PRJEB10018	Community Onset
EuSCAPE_SI002	2013	Urine	Slovenia	PRJEB10018	Community Onset
EuSCAPE_SI004	2014	Lower Respiratory Tract Secrection	Slovenia	PRJEB10018	Hospital Acquisition
EuSCAPE_SI006	2014	Blood	Slovenia	PRJEB10018	Community Onset
EuSCAPE_SI009	2014	Lower Respiratory Tract Secrection	Slovenia	PRJEB10018	Community Onset
EuSCAPE_SI014	2014	Urine	Slovenia	PRJEB10018	Hospital Acquisition
EuSCAPE_SI015	2014	Urine	Slovenia	PRJEB10018	Community Onset
EuSCAPE_SI018	2014	Urine	Slovenia	PRJEB10018	Hospital Acquisition
EuSCAPE_SI020	2013	Urine	Slovenia	PRJEB10018	Community Onset
EuSCAPE_SI021	2013	Lower Respiratory Tract Secrection	Slovenia	PRJEB10018	Hospital Acquisition
EuSCAPE_SI022	2013	Lower Respiratory Tract Secrection	Slovenia	PRJEB10018	Community Onset
EuSCAPE_SI025	2013	Lower Respiratory Tract Secrection	Slovenia	PRJEB10018	Community Onset
EuSCAPE_SI026	2013	Blood	Slovenia	PRJEB10018	Hospital Acquisition
EuSCAPE_SK001	2014	Lower Respiratory Tract Secrection	Slovakia	PRJEB10018	Hospital Acquisition
EuSCAPE_SK002	2014	Lower Respiratory Tract Secrection	Slovakia	PRJEB10018	Hospital Acquisition
EuSCAPE_SK003	2014	Urine	Slovakia	PRJEB10018	Community Onset
EuSCAPE_SK004	2014	Urine	Slovakia	PRJEB10018	Hospital Acquisition
EuSCAPE_SK005	2014	Urine	Slovakia	PRJEB10018	Hospital Acquisition
EuSCAPE_SK006	2013	Unknown	Slovakia	PRJEB10018	Hospital Acquisition
EuSCAPE_SK007	2013	Other (throat swab)	Slovakia	PRJEB10018	Hospital Acquisition
EuSCAPE_SK008	2013	Urine	Slovakia	PRJEB10018	Hospital Acquisition
EuSCAPE_SK009	2013	Urine	Slovakia	PRJEB10018	Hospital Acquisition
EuSCAPE_SK010	2014	Other (tonsil swab)	Slovakia	PRJEB10018	Hospital Acquisition
EuSCAPE_SK011	2014	Urine	Slovakia	PRJEB10018	Hospital Acquisition
EuSCAPE_SK012	2014	Wound Secretion	Slovakia	PRJEB10018	Hospital Acquisition
EuSCAPE_SK013	2014	Lower Respiratory Tract Secrection	Slovakia	PRJEB10018	Hospital Acquisition
EuSCAPE_SK014	2014	Other (tonsil swab)	Slovakia	PRJEB10018	Community Onset
EuSCAPE_SK016	2013	Lower Respiratory Tract Secrection	Slovakia	PRJEB10018	Hospital Acquisition
EuSCAPE_SK015	2014	Other (swab skin catheter)	Slovakia	PRJEB10018	Hospital Acquisition
EuSCAPE_SK017	2013	Lower Respiratory Tract Secrection	Slovakia	PRJEB10018	Hospital Acquisition
EuSCAPE_SK018	2014	Wound Secretion	Slovakia	PRJEB10018	Hospital Acquisition
EuSCAPE_SK020	2014	Urine	Slovakia	PRJEB10018	Community Onset
EuSCAPE_SK022	2014	Urine	Slovakia	PRJEB10018	Hospital Acquisition
EuSCAPE_SK023	2014	Urine	Slovakia	PRJEB10018	Hospital Acquisition
EuSCAPE_SK024	2014	Urine	Slovakia	PRJEB10018	Hospital Acquisition
EuSCAPE_SK025	2014	Urine	Slovakia	PRJEB10018	Hospital Acquisition
EuSCAPE_SK026	2014	Urine	Slovakia	PRJEB10018	Hospital Acquisition
EuSCAPE_SK027	2014	Urine	Slovakia	PRJEB10018	Hospital Acquisition
EuSCAPE_SK029	2014	Wound Secretion	Slovakia	PRJEB10018	Community Onset
EuSCAPE_SK030	2014	Urine	Slovakia	PRJEB10018	Hospital Acquisition
EuSCAPE_SK031	2014	Other (bile)	Slovakia	PRJEB10018	Hospital Acquisition
EuSCAPE_SK032	2014	Wound Secretion	Slovakia	PRJEB10018	Hospital Acquisition
EuSCAPE_SK033	2014	Wound Secretion	Slovakia	PRJEB10018	Hospital Acquisition
EuSCAPE_SK034	2014	Lower Respiratory Tract Secrection	Slovakia	PRJEB10018	Hospital Acquisition
EuSCAPE_SK036	2014	Other (drainage)	Slovakia	PRJEB10018	Hospital Acquisition
EuSCAPE_SK037	2014	Urine	Slovakia	PRJEB10018	Community Onset
EuSCAPE_SK038	2014	Other (throat swab)	Slovakia	PRJEB10018	Hospital Acquisition
EuSCAPE_SK039	2014	Lower Respiratory Tract Secrection	Slovakia	PRJEB10018	Hospital Acquisition
EuSCAPE_SK040	2014	Wound Secretion	Slovakia	PRJEB10018	Hospital Acquisition
EuSCAPE_SK044	2013	Urine	Slovakia	PRJEB10018	Hospital Acquisition
EuSCAPE_SK045	2013	Urine	Slovakia	PRJEB10018	Hospital Acquisition
EuSCAPE_SK046	2014	Wound Secretion	Slovakia	PRJEB10018	Hospital Acquisition
EuSCAPE_SK048	2013	Urine	Slovakia	PRJEB10018	Hospital Acquisition
EuSCAPE_TR001	2014	Lower Respiratory Tract Secrection	Turkey	PRJEB10018	Hospital Acquisition
EuSCAPE_TR002	2014	Puncture Fluids	Turkey	PRJEB10018	Hospital Acquisition
EuSCAPE_TR004	2014	Blood	Turkey	PRJEB10018	Hospital Acquisition
EuSCAPE_TR007	2014	Lower Respiratory Tract Secrection	Turkey	PRJEB10018	Hospital Acquisition
EuSCAPE_TR009	2014	Urine	Turkey	PRJEB10018	Hospital Acquisition
EuSCAPE_TR010	2014	Blood (catheter tip)	Turkey	PRJEB10018	Hospital Acquisition
EuSCAPE_TR011	2014	Urine	Turkey	PRJEB10018	Community Onset
EuSCAPE_TR012	2014	Urine	Turkey	PRJEB10018	Community Onset
EuSCAPE_TR013	2014	Urine	Turkey	PRJEB10018	Community Onset
EuSCAPE_TR014	2014	Urine	Turkey	PRJEB10018	Hospital Acquisition
EuSCAPE_TR015	2014	Urine	Turkey	PRJEB10018	Hospital Acquisition
EuSCAPE_TR018	2014	Urine	Turkey	PRJEB10018	Community Onset
EuSCAPE_TR019	2014	Urine	Turkey	PRJEB10018	Hospital Acquisition
EuSCAPE_TR025	2013	Blood	Turkey	PRJEB10018	Hospital Acquisition
EuSCAPE_TR026	2013	Urine	Turkey	PRJEB10018	Hospital Acquisition
EuSCAPE_TR027	2013	Urine	Turkey	PRJEB10018	Hospital Acquisition
EuSCAPE_TR029	2013	Urine	Turkey	PRJEB10018	Hospital Acquisition
EuSCAPE_TR031	2013	Lower Respiratory Tract Secrection	Turkey	PRJEB10018	Hospital Acquisition
EuSCAPE_TR037	2013	Urine	Turkey	PRJEB10018	Hospital Acquisition
EuSCAPE_TR038	2013	Blood	Turkey	PRJEB10018	Hospital Acquisition
EuSCAPE_TR040	2013	Lower Respiratory Tract Secrection	Turkey	PRJEB10018	Hospital Acquisition
EuSCAPE_TR042	2013	Blood	Turkey	PRJEB10018	Hospital Acquisition
EuSCAPE_TR043	2013	Lower Respiratory Tract Secrection	Turkey	PRJEB10018	Hospital Acquisition
EuSCAPE_TR044	2013	Blood	Turkey	PRJEB10018	Hospital Acquisition
EuSCAPE_TR046	2013	Lower Respiratory Tract Secrection	Turkey	PRJEB10018	Hospital Acquisition
EuSCAPE_TR048	2013	Wound Secretion	Turkey	PRJEB10018	Hospital Acquisition
EuSCAPE_TR049	2013	Lower Respiratory Tract Secrection	Turkey	PRJEB10018	Community Onset
EuSCAPE_TR052	2013	Blood	Turkey	PRJEB10018	Hospital Acquisition
EuSCAPE_TR054	2014	Urine	Turkey	PRJEB10018	Hospital Acquisition
EuSCAPE_TR055	2013	Blood	Turkey	PRJEB10018	Hospital Acquisition
EuSCAPE_TR056	2014	Blood	Turkey	PRJEB10018	Hospital Acquisition
EuSCAPE_TR057	2014	Urine	Turkey	PRJEB10018	Hospital Acquisition
EuSCAPE_TR058	2013	Blood	Turkey	PRJEB10018	Hospital Acquisition
EuSCAPE_TR059	2013	Urine	Turkey	PRJEB10018	Hospital Acquisition
EuSCAPE_TR061	2014	Urine	Turkey	PRJEB10018	Hospital Acquisition
EuSCAPE_TR062	2014	Lower Respiratory Tract Secrection	Turkey	PRJEB10018	Hospital Acquisition
EuSCAPE_TR065	2013	Urine	Turkey	PRJEB10018	Unknown
EuSCAPE_TR070	2013	Urine	Turkey	PRJEB10018	Unknown
EuSCAPE_TR075	2014	Urine	Turkey	PRJEB10018	Community Onset
EuSCAPE_TR076	2013	Urine	Turkey	PRJEB10018	Hospital Acquisition
EuSCAPE_TR077	2014	Urine	Turkey	PRJEB10018	Hospital Acquisition
EuSCAPE_TR080	2014	Urine	Turkey	PRJEB10018	Hospital Acquisition
EuSCAPE_TR081	2014	Urine	Turkey	PRJEB10018	Hospital Acquisition
EuSCAPE_TR083	2014	Wound Secretion	Turkey	PRJEB10018	Hospital Acquisition
EuSCAPE_TR085	2014	Urine	Turkey	PRJEB10018	Hospital Acquisition
EuSCAPE_TR086	2014	Urine	Turkey	PRJEB10018	Hospital Acquisition
EuSCAPE_TR088	2014	Wound Secretion	Turkey	PRJEB10018	Hospital Acquisition
EuSCAPE_TR089	2014	Urine	Turkey	PRJEB10018	Hospital Acquisition
EuSCAPE_TR094	2014	Blood	Turkey	PRJEB10018	Hospital Acquisition
EuSCAPE_TR095	2013	Blood	Turkey	PRJEB10018	Unknown
EuSCAPE_TR099	2013	Urine	Turkey	PRJEB10018	Unknown
EuSCAPE_TR098	2013	Wound Secretion	Turkey	PRJEB10018	Unknown
EuSCAPE_TR100	2013	Blood	Turkey	PRJEB10018	Unknown
EuSCAPE_TR106	2014	Wound Secretion	Turkey	PRJEB10018	Unknown
EuSCAPE_TR107	2014	Urine	Turkey	PRJEB10018	Unknown
EuSCAPE_TR110	2013	Blood	Turkey	PRJEB10018	Unknown
EuSCAPE_TR112	2014	Blood	Turkey	PRJEB10018	Unknown
EuSCAPE_TR117	2013	Blood	Turkey	PRJEB10018	Unknown
EuSCAPE_TR118	2013	Wound Secretion	Turkey	PRJEB10018	Hospital Acquisition
EuSCAPE_TR121	2014	Blood	Turkey	PRJEB10018	Hospital Acquisition
EuSCAPE_TR123	2014	Wound Secretion	Turkey	PRJEB10018	Unknown
EuSCAPE_TR125	2013	Blood	Turkey	PRJEB10018	Hospital Acquisition
EuSCAPE_TR126	2013	Wound Secretion	Turkey	PRJEB10018	Hospital Acquisition
EuSCAPE_TR129	2014	Urine	Turkey	PRJEB10018	Hospital Acquisition
EuSCAPE_TR130	2014	Lower Respiratory Tract Secrection	Turkey	PRJEB10018	Hospital Acquisition
EuSCAPE_TR133	2014	Lower Respiratory Tract Secrection	Turkey	PRJEB10018	Hospital Acquisition
EuSCAPE_TR139	2013	Urine	Turkey	PRJEB10018	Unknown
EuSCAPE_TR141	2013	Blood	Turkey	PRJEB10018	Unknown
EuSCAPE_TR143	2013	Blood	Turkey	PRJEB10018	Unknown
EuSCAPE_TR148	2013	Puncture Fluids	Turkey	PRJEB10018	Unknown
EuSCAPE_TR149	2013	Urine	Turkey	PRJEB10018	Unknown
EuSCAPE_TR151	2013	Urine	Turkey	PRJEB10018	Hospital Acquisition
EuSCAPE_TR152	2013	Urine	Turkey	PRJEB10018	Community Onset
EuSCAPE_TR156	2013	Lower Respiratory Tract Secrection	Turkey	PRJEB10018	Community Onset
EuSCAPE_TR157	2013	Blood	Turkey	PRJEB10018	Hospital Acquisition
EuSCAPE_TR158	2014	Urine	Turkey	PRJEB10018	Hospital Acquisition
EuSCAPE_TR159	2014	Urine	Turkey	PRJEB10018	Unknown
EuSCAPE_TR160	2013	Blood	Turkey	PRJEB10018	Hospital Acquisition
EuSCAPE_TR161	2014	Wound Secretion	Turkey	PRJEB10018	Hospital Acquisition
EuSCAPE_TR163	2013	Blood	Turkey	PRJEB10018	Hospital Acquisition
EuSCAPE_TR168	2014	Urine	Turkey	PRJEB10018	Hospital Acquisition
EuSCAPE_TR170	2013	Puncture Fluids	Turkey	PRJEB10018	Hospital Acquisition
EuSCAPE_TR175	2013	Urine	Turkey	PRJEB10018	Community Onset
EuSCAPE_TR176	2014	Urine	Turkey	PRJEB10018	Hospital Acquisition
EuSCAPE_TR178	2014	Urine	Turkey	PRJEB10018	Hospital Acquisition
EuSCAPE_TR180	2013	Wound Secretion (genital discharge)	Turkey	PRJEB10018	Community Onset
EuSCAPE_TR181	2014	Urine	Turkey	PRJEB10018	Community Onset
EuSCAPE_TR183	2013	Wound Secretion	Turkey	PRJEB10018	Community Onset
EuSCAPE_TR184	2013	Urine	Turkey	PRJEB10018	Community Onset
EuSCAPE_TR186	2014	Lower Respiratory Tract Secrection	Turkey	PRJEB10018	Community Onset
EuSCAPE_TR188	2014	Urine	Turkey	PRJEB10018	Community Onset
EuSCAPE_TR189	2014	Urine	Turkey	PRJEB10018	Community Onset
EuSCAPE_TR190	2013	Urine	Turkey	PRJEB10018	Community Onset
EuSCAPE_TR191	2014	Lower Respiratory Tract Secrection	Turkey	PRJEB10018	Community Onset
EuSCAPE_TR193	2013	Lower Respiratory Tract Secrection	Turkey	PRJEB10018	Community Onset
EuSCAPE_TR195	2014	Urine	Turkey	PRJEB10018	Community Onset
EuSCAPE_TR196	2014	Urine	Turkey	PRJEB10018	Community Onset
EuSCAPE_TR197	2014	Urine	Turkey	PRJEB10018	Community Onset
EuSCAPE_TR199	2014	Urine	Turkey	PRJEB10018	Community Onset
EuSCAPE_TR200	2014	Blood	Turkey	PRJEB10018	Unknown
EuSCAPE_TR201	2014	Urine	Turkey	PRJEB10018	Unknown
EuSCAPE_TR202	2014	Blood	Turkey	PRJEB10018	Unknown
EuSCAPE_TR203	2014	Lower Respiratory Tract Secrection	Turkey	PRJEB10018	Unknown
EuSCAPE_TR204	2014	Blood	Turkey	PRJEB10018	Unknown
EuSCAPE_TR205	2014	Urine	Turkey	PRJEB10018	Unknown
EuSCAPE_TR207	2014	Blood	Turkey	PRJEB10018	Unknown
EuSCAPE_TR208	2013	Lower Respiratory Tract Secrection	Turkey	PRJEB10018	Unknown
EuSCAPE_TR209	2013	Wound Secretion	Turkey	PRJEB10018	Unknown
EuSCAPE_TR210	2014	Urine	Turkey	PRJEB10018	Unknown
EuSCAPE_TR211	2014	Lower Respiratory Tract Secrection	Turkey	PRJEB10018	Unknown
EuSCAPE_TR213	2014	Urine	Turkey	PRJEB10018	Unknown
EuSCAPE_TR215	2014	Wound Secretion	Turkey	PRJEB10018	Unknown
EuSCAPE_TR217	2014	Wound Secretion	Turkey	PRJEB10018	Unknown
EuSCAPE_TR221	2014	Urine	Turkey	PRJEB10018	Unknown
EuSCAPE_TR224	2014	Blood	Turkey	PRJEB10018	Hospital Acquisition
EuSCAPE_TR227	2013	Lower Respiratory Tract Secrection	Turkey	PRJEB10018	Community Onset
EuSCAPE_TR228	2013	Lower Respiratory Tract Secrection	Turkey	PRJEB10018	Hospital Acquisition
EuSCAPE_TR229	2013	Urine	Turkey	PRJEB10018	Community Onset
EuSCAPE_TR230	2013	Blood	Turkey	PRJEB10018	Hospital Acquisition
EuSCAPE_TR231	2013	Lower Respiratory Tract Secrection	Turkey	PRJEB10018	Hospital Acquisition
EuSCAPE_TR232	2013	Blood	Turkey	PRJEB10018	Hospital Acquisition
EuSCAPE_TR233	2014	Wound Secretion	Turkey	PRJEB10018	Hospital Acquisition
EuSCAPE_TR236	2013	Urine	Turkey	PRJEB10018	Community Onset
EuSCAPE_TR237	2013	Urine	Turkey	PRJEB10018	Hospital Acquisition
EuSCAPE_TR239	2013	Urine	Turkey	PRJEB10018	Hospital Acquisition
EuSCAPE_TR240	2013	Urine	Turkey	PRJEB10018	Hospital Acquisition
EuSCAPE_TR243	2013	Urine	Turkey	PRJEB10018	Hospital Acquisition
EuSCAPE_TR241	2013	Urine	Turkey	PRJEB10018	Community Onset
EuSCAPE_TR244	2013	Blood	Turkey	PRJEB10018	Hospital Acquisition
EuSCAPE_TR245	2013	Urine	Turkey	PRJEB10018	Unknown
EuSCAPE_TR252	2013	Blood	Turkey	PRJEB10018	Unknown
EuSCAPE_TR253	2013	Blood	Turkey	PRJEB10018	Unknown
EuSCAPE_TR254	2013	Urine	Turkey	PRJEB10018	Unknown
EuSCAPE_TR255	2013	Puncture Fluids	Turkey	PRJEB10018	Unknown
EuSCAPE_TR261	2013	Lower Respiratory Tract Secrection	Turkey	PRJEB10018	Unknown
EuSCAPE_TR265	2013	Urine	Turkey	PRJEB10018	Unknown
EuSCAPE_TR266	2013	Urine	Turkey	PRJEB10018	Unknown
EuSCAPE_TR267	2013	Urine	Turkey	PRJEB10018	Unknown
EuSCAPE_TR270	2014	Urine	Turkey	PRJEB10018	Unknown
EuSCAPE_TR271	2014	Urine	Turkey	PRJEB10018	Unknown
EuSCAPE_TR272	2013	Urine	Turkey	PRJEB10018	Hospital Acquisition
EuSCAPE_TR273	2014	Urine	Turkey	PRJEB10018	Hospital Acquisition
EuSCAPE_TR274	2013	Blood	Turkey	PRJEB10018	Hospital Acquisition
EuSCAPE_TR275	2013	Lower Respiratory Tract Secrection	Turkey	PRJEB10018	Hospital Acquisition
EuSCAPE_TR276	2013	Lower Respiratory Tract Secrection	Turkey	PRJEB10018	Community Onset
EuSCAPE_TR277	2013	Lower Respiratory Tract Secrection	Turkey	PRJEB10018	Hospital Acquisition
EuSCAPE_TR280	2014	Urine	Turkey	PRJEB10018	Hospital Acquisition
EuSCAPE_TR281	2014	Urine	Turkey	PRJEB10018	Hospital Acquisition
EuSCAPE_TR282	2013	Urine	Turkey	PRJEB10018	Hospital Acquisition
EuSCAPE_TR283	2013	Urine	Turkey	PRJEB10018	Hospital Acquisition
EuSCAPE_TR285	2013	Urine	Turkey	PRJEB10018	Hospital Acquisition
EuSCAPE_TR286	2014	Urine	Turkey	PRJEB10018	Hospital Acquisition
EuSCAPE_TR290	2013	Lower Respiratory Tract Secrection	Turkey	PRJEB10018	Unknown
EuSCAPE_TR302	2013	Wound Secretion	Turkey	PRJEB10018	Unknown
EuSCAPE_TR303	2013	Urine	Turkey	PRJEB10018	Unknown
EuSCAPE_TR304	2013	Urine	Turkey	PRJEB10018	Unknown
EuSCAPE_TR305	2013	Urine	Turkey	PRJEB10018	Unknown
EuSCAPE_TR306	2013	Urine	Turkey	PRJEB10018	Unknown
EuSCAPE_TR307	2013	Blood	Turkey	PRJEB10018	Unknown
EuSCAPE_TR308	2013	Urine	Turkey	PRJEB10018	Unknown
EuSCAPE_UK001	2013	Urine	United Kingdom (England, Wales & N. Ireland)	PRJEB10018	Hospital Acquisition
EuSCAPE_UK002	2013	Urine	United Kingdom (England, Wales & N. Ireland)	PRJEB10018	Hospital Acquisition
EuSCAPE_UK007	2013	Urine	United Kingdom (England, Wales & N. Ireland)	PRJEB10018	Community Onset
EuSCAPE_UK011	2013	Lower Respiratory Tract Secrection	United Kingdom (England, Wales & N. Ireland)	PRJEB10018	Community Onset
EuSCAPE_UK013	2013	Blood	United Kingdom (England, Wales & N. Ireland)	PRJEB10018	Hospital Acquisition
EuSCAPE_UK014	2013	Urine	United Kingdom (England, Wales & N. Ireland)	PRJEB10018	Community Onset
EuSCAPE_UK019	2013	Urine	United Kingdom (England, Wales & N. Ireland)	PRJEB10018	Community Onset
EuSCAPE_UK023	2013	Urine	United Kingdom (England, Wales & N. Ireland)	PRJEB10018	Community Onset
EuSCAPE_UK025	2014	Urine	United Kingdom (England, Wales & N. Ireland)	PRJEB10018	Unknown
EuSCAPE_UK026	2014	Lower Respiratory Tract Secrection	United Kingdom (England, Wales & N. Ireland)	PRJEB10018	Hospital Acquisition
EuSCAPE_UK028	2014	Lower Respiratory Tract Secrection	United Kingdom (England, Wales & N. Ireland)	PRJEB10018	Hospital Acquisition
EuSCAPE_UK029	2014	Urine	United Kingdom (England, Wales & N. Ireland)	PRJEB10018	Community Onset
EuSCAPE_UK030	2014	Other (ulcer)	United Kingdom (England, Wales & N. Ireland)	PRJEB10018	Community Onset
EuSCAPE_UK032	2014	Urine	United Kingdom (England, Wales & N. Ireland)	PRJEB10018	Community Onset
EuSCAPE_UK040	2014	Urine	United Kingdom (England, Wales & N. Ireland)	PRJEB10018	Community Onset
EuSCAPE_UK041	2014	Urine	United Kingdom (England, Wales & N. Ireland)	PRJEB10018	Community Onset
EuSCAPE_UK044	2014	Urine	United Kingdom (England, Wales & N. Ireland)	PRJEB10018	Community Onset
EuSCAPE_UK047	2014	Urine	United Kingdom (England, Wales & N. Ireland)	PRJEB10018	Community Onset
EuSCAPE_UK048	2014	Urine	United Kingdom (England, Wales & N. Ireland)	PRJEB10018	Hospital Acquisition
EuSCAPE_UK049	2014	Blood	United Kingdom (England, Wales & N. Ireland)	PRJEB10018	Community Onset
EuSCAPE_UK055	2014	Urine	United Kingdom (England, Wales & N. Ireland)	PRJEB10018	Community Onset
EuSCAPE_UK057	2014	Urine	United Kingdom (England, Wales & N. Ireland)	PRJEB10018	Hospital Acquisition
EuSCAPE_UK058	2014	Urine	United Kingdom (England, Wales & N. Ireland)	PRJEB10018	Community Onset
EuSCAPE_UK062	2014	Wound Secretion	United Kingdom (England, Wales & N. Ireland)	PRJEB10018	Hospital Acquisition
EuSCAPE_UK063	2014	Urine	United Kingdom (England, Wales & N. Ireland)	PRJEB10018	Hospital Acquisition
EuSCAPE_UK065	2014	Urine	United Kingdom (England, Wales & N. Ireland)	PRJEB10018	Community Onset
EuSCAPE_UK067	2014	Other (fluid)	United Kingdom (England, Wales & N. Ireland)	PRJEB10018	Community Onset
EuSCAPE_UK069	2014	Urine	United Kingdom (England, Wales & N. Ireland)	PRJEB10018	Community Onset
EuSCAPE_UK070	2014	Urine	United Kingdom (England, Wales & N. Ireland)	PRJEB10018	Community Onset
EuSCAPE_UK075	2014	Urine	United Kingdom (England, Wales & N. Ireland)	PRJEB10018	Hospital Acquisition
EuSCAPE_UK076	2014	Other (BAL)	United Kingdom (England, Wales & N. Ireland)	PRJEB10018	Hospital Acquisition
EuSCAPE_UK079	2013	Urine	United Kingdom (England, Wales & N. Ireland)	PRJEB10018	Community Onset
EuSCAPE_UK081	2014	Urine	United Kingdom (England, Wales & N. Ireland)	PRJEB10018	Community Onset
EuSCAPE_UK082	2013	Blood	United Kingdom (England, Wales & N. Ireland)	PRJEB10018	Hospital Acquisition
EuSCAPE_UK083	2014	Urine	United Kingdom (England, Wales & N. Ireland)	PRJEB10018	Hospital Acquisition
EuSCAPE_UK084	2014	Urine	United Kingdom (England, Wales & N. Ireland)	PRJEB10018	Community Onset
EuSCAPE_UK086	2014	Blood	United Kingdom (England, Wales & N. Ireland)	PRJEB10018	Hospital Acquisition
EuSCAPE_UK090	2014	Wound Secretion	United Kingdom (England, Wales & N. Ireland)	PRJEB10018	Community Onset
EuSCAPE_UK099	2013	Urine	United Kingdom (England, Wales & N. Ireland)	PRJEB10018	Hospital Acquisition
EuSCAPE_UK101	2014	Urine	United Kingdom (England, Wales & N. Ireland)	PRJEB10018	Community Onset
EuSCAPE_UK100	2014	Urine	United Kingdom (England, Wales & N. Ireland)	PRJEB10018	Community Onset
EuSCAPE_UK104	2014	Urine	United Kingdom (England, Wales & N. Ireland)	PRJEB10018	Community Onset
EuSCAPE_UK105	2014	Blood	United Kingdom (England, Wales & N. Ireland)	PRJEB10018	Hospital Acquisition
EuSCAPE_UK106	2014	Blood	United Kingdom (England, Wales & N. Ireland)	PRJEB10018	Community Onset
EuSCAPE_UK114	2013	Blood	United Kingdom (England, Wales & N. Ireland)	PRJEB10018	Community Onset
EuSCAPE_UK115	2013	Blood	United Kingdom (England, Wales & N. Ireland)	PRJEB10018	Hospital Acquisition
EuSCAPE_UK119	2014	Urine	United Kingdom (England, Wales & N. Ireland)	PRJEB10018	Community Onset
EuSCAPE_UK121	2014	Blood	United Kingdom (England, Wales & N. Ireland)	PRJEB10018	Hospital Acquisition
EuSCAPE_UK123	2014	Urine	United Kingdom (England, Wales & N. Ireland)	PRJEB10018	Community Onset
EuSCAPE_UK127	2014	Blood	United Kingdom (England, Wales & N. Ireland)	PRJEB10018	Hospital Acquisition
EuSCAPE_UK133	2014	Urine	United Kingdom (England, Wales & N. Ireland)	PRJEB10018	Community Onset
EuSCAPE_UK136	2014	Blood	United Kingdom (England, Wales & N. Ireland)	PRJEB10018	Community Onset
EuSCAPE_UK137	2014	Blood	United Kingdom (England, Wales & N. Ireland)	PRJEB10018	Hospital Acquisition
A5	2008	liver abscess	China	PRJEB34922
A7	2008	liver abscess	China	PRJEB34922
A9	2008	liver abscess	China	PRJEB34922
A10	2009	liver abscess	China	PRJEB34922
A11	2009	liver abscess	China	PRJEB34922
A12	2009	liver abscess	China	PRJEB34922
B2	2009	liver abscess	China	PRJEB34922
B3	2009	liver abscess	China	PRJEB34922
B4	2009	liver abscess	China	PRJEB34922
B5	2009	liver abscess	China	PRJEB34922
B6	2009	liver abscess	China	PRJEB34922
B7	2010	liver abscess	China	PRJEB34922
B8	2010	liver abscess	China	PRJEB34922
B9	2010	liver abscess	China	PRJEB34922
B10	2010	liver abscess	China	PRJEB34922
B11	2010	liver abscess	China	PRJEB34922
C1	2010	subdural abscess	China	PRJEB34922
C4	2010	liver abscess	China	PRJEB34922
C6	2010	liver abscess	China	PRJEB34922
C9	2011	liver abscess	China	PRJEB34922
C10	2011	liver abscess	China	PRJEB34922
C12	2011	liver abscess	China	PRJEB34922
D3	2011	liver abscess	China	PRJEB34922
D4	2011	liver abscess	China	PRJEB34922
D5	2011	skin and soft tissue pyogenic fluids	China	PRJEB34922
D6	2011	liver abscess	China	PRJEB34922
D7	2011	liver abscess	China	PRJEB34922
D8	2011	liver abscess	China	PRJEB34922
D9	2011	joint fluid	China	PRJEB34922
[truncated: 243 more rows]
